# Supplementary material for: (S)-3-Chloro-4-(4-ethyl­piperazin-1-yl)-5-[(1R,2S,5R)-2-isopropyl-5-methyl­cyclo­hex­yloxy]furan-2(5H)-one
Source: Acta Crystallogr Sect E Struct Rep Online. 2010 Jul 14;66(Pt 8):o2022. doi: 10.1107/S1600536810026929 (PMC3007345; doi:10.1107/S1600536810026929)
Supplement: Supplementary file 1 [file e-66-o2022-sup1.cif]

##############################################################################
###                                                                        ###
###        Electronic paper (Acta Crystallographica Section E)             ###
###                                                                        ###
##############################################################################
#                                                                            #
# This CIF contains the data in a paper accepted for publication in Acta     #
# Crystallographica Section E. It conforms to the requirements of Notes      #
# for Authors for Section E, and has been peer reviewed under the auspices   #
# of the IUCr Commission on Journals.                                        #
#                                                                            #
# Full details of the Crystallographic Information File format               #
# are given in the paper "The Crystallographic Information File (CIF):       #
# a New Standard Archive File for Crystallography" by S. R. Hall, F. H.      #
# Allen and I. D. Brown [Acta Cryst. (1991), A47, 655-685].                  #
#                                                                            #
# The current version of the core CIF dictionary is obtainable from          #
# ftp://ftp.iucr.org/pub/cif_core.dic. The current version number is 2.4.    #
#                                                                            #
# Software is freely available for graphical display of the structure(s) in  #
# this CIF.  For information consult the CIF home page http://www.iucr.org/  #
# cif/home.html                                                              #
#                                                                            #
# This file may be used for bona fide research purposes within the           #
# scientific community so long as proper attribution is given to the journal # 
# article from which it was obtained.                                        #
#                                                                            #
##############################################################################
                                             
data_global
_audit_creation_method     SHELXL-97
_journal_date_recd_electronic     2010-06-17
_journal_date_accepted     2010-07-07
_journal_name_full     'Acta Crystallographica, Section E'
_journal_year     2010
_journal_volume     66
_journal_issue      8
_journal_page_first     o2022
_journal_page_last     o2022
_journal_paper_category     QO
_journal_coeditor_code     XU2787
_publ_contact_author_name     'Zhao-yang Wang'
_publ_contact_author_address
;
School of Chemistry and Environment
South China Normal University
Guangzhou 510006
People's Republic of China
;
_publ_contact_author_email     'wangwangzhaoyang@tom.com'
_publ_contact_author_fax     '86 20 39310187'
_publ_contact_author_phone     '86 20 39310258'
_publ_section_title
;\
(<i>S</i>)-3-Chloro-4-(4-ethylpiperazin-1-yl)-5-[(1<i>R</i>,2<i>S</i>,\
5<i>R</i>)-2-isopropyl-5-methylcyclohexyloxy]furan-2(5<i>H</i>)-one
;
loop_
    _publ_author_name
    _publ_author_address
    'Jian-Hua Fu'
;
School of Chemistry and Environment
South China Normal University
Guangzhou 510006
People's Republic of China
;
    'Zhao-Yang Wang'
;
School of Chemistry and Environment
South China Normal University
Guangzhou 510006
People's Republic of China
;
    'Kai Yang'
;
School of Chemistry and Environment
South China Normal University
Guangzhou 510006
People's Republic of China
;
    'Chao-Xu Mao'
;
School of Chemistry and Environment
South China Normal University
Guangzhou 510006
People's Republic of China
;
data_I
_audit_creation_method     SHELXL-97
_chemical_name_systematic
;
(<i>S</i>)-3-Chloro-4-(4-ethylpiperazin-1-yl)-
5-[(1<i>R</i>,2<i>S</i>,5<i>R</i>)-2-isopropyl-5-
methylcyclohexyloxy]furan-2(5<i>H</i>)-one
;
_chemical_name_common     ?
_chemical_formula_moiety     'C20 H33 Cl N2 O3'
_chemical_formula_sum     'C20 H33 Cl N2 O3'
_chemical_formula_iupac     'C20 H33 Cl N2 O3'
_chemical_formula_weight     384.93
_chemical_melting_point     ?
_symmetry_cell_setting     orthorhombic
_symmetry_space_group_name_H-M     'P 21 21 21'
_symmetry_space_group_name_Hall     'P 2ac 2ab'
loop_
    _symmetry_equiv_pos_as_xyz
    'x, y, z'
    '-x+1/2, -y, z+1/2'
    '-x, y+1/2, -z+1/2'
    'x+1/2, -y+1/2, -z'
_cell_length_a     8.7168(15)
_cell_length_b     10.1470(18)
_cell_length_c     24.478(4)
_cell_angle_alpha     90.00
_cell_angle_beta     90.00
_cell_angle_gamma     90.00
_cell_volume     2165.1(6)
_cell_formula_units_Z     4
_cell_measurement_reflns_used     1893
_cell_measurement_theta_min     2.61
_cell_measurement_theta_max     19.01
_cell_measurement_temperature     298(2)
_exptl_crystal_description     block
_exptl_crystal_colour     colourless
_exptl_crystal_size_max     0.23
_exptl_crystal_size_mid     0.20
_exptl_crystal_size_min     0.16
_exptl_crystal_density_diffrn     1.181
_exptl_crystal_density_meas     ?
_exptl_crystal_density_method     'not measured'
_exptl_crystal_F_000     832.0
_exptl_absorpt_coefficient_mu     0.197
_exptl_absorpt_correction_type     multi-scan
_exptl_absorpt_process_details     '(SADABS; Sheldrick, 1996)'
_exptl_absorpt_correction_T_min     0.956
_exptl_absorpt_correction_T_max     0.969
_exptl_special_details
;
Data for (I): [\a]^20\%^~D~ = -32.5\% (c 0.452, CH~3~CH~2~OH); ^1^H NMR
(400 MHz, CDCl~3~, TMS): 0.720 (3H, <i>d</i>, <i>J</i> = 6.8 Hz, CH~3~),
0.766-1.142 (12H, <i>m</i>, CH, CH~2~, 3CH~3~),
1.221-1.388 (2H, <i>m</i>, 2CH),
1.611-1.660 (2H, <i>m</i>, CH~2~),
2.103-2.227 (2H, <i>m</i>, CH~2~),
2.435 (2H, <i>d</i>, <i>J</i> = 7.2 Hz, CH~2~),
2.495-2.515 (4H, <i>m</i>, 2CH~2~),
3.484-3.548 (1H, <i>ddd</i>, <i>J</i> = 4.4 Hz,
<i>J</i> = 4.4 Hz,<i>J</i> = 4.4 Hz,CH),
3.591-3.624 (2H, <i>m</i>, CH~2~),
3.729-3.761 (2H, <i>m</i>, CH~2~),
5.751 (1H, <i>s</i>, CH), ESI-MS, <i>m</i>/<i>z</i> (%):
Calcd for C~20~H~34~ClN~2~O~3~^+^([M+H]^+^): 385.22, Found: 385.39 (72.0).
;
_diffrn_ambient_temperature     298(2)
_diffrn_radiation_type     MoK\a
_diffrn_radiation_wavelength     0.71073
_diffrn_radiation_source     'fine-focus sealed tube'
_diffrn_radiation_monochromator     graphite
_diffrn_measurement_device_type     'Bruker APEXII area-detector diffractometer'
_diffrn_measurement_method     '\f and \w scan'
_diffrn_detector_area_resol_mean     ?
_diffrn_reflns_number     12202
_diffrn_reflns_av_R_equivalents     0.0449
_diffrn_reflns_av_sigmaI/netI     0.0560
_diffrn_reflns_theta_min     1.66
_diffrn_reflns_theta_max     26.30
_diffrn_reflns_theta_full     26.30
_diffrn_measured_fraction_theta_max     1.000
_diffrn_measured_fraction_theta_full     1.000
_diffrn_reflns_limit_h_min     -10
_diffrn_reflns_limit_h_max     10
_diffrn_reflns_limit_k_min     -8
_diffrn_reflns_limit_k_max     12
_diffrn_reflns_limit_l_min     -30
_diffrn_reflns_limit_l_max     30
_refine_special_details
;
 Refinement of F^2^ against ALL reflections.  The weighted R-factor wR and
 goodness of fit S are based on F^2^, conventional R-factors R are based
 on F, with F set to zero for negative F^2^. The threshold expression of
 F^2^ > 2sigma(F^2^) is used only for calculating R-factors(gt) etc. and is
 not relevant to the choice of reflections for refinement.  R-factors based
 on F^2^ are statistically about twice as large as those based on F, and R-
 factors based on ALL data will be even larger.
;
_reflns_number_total     4384
_reflns_number_gt     2730
_reflns_threshold_expression     I>2sigma(I)
_refine_ls_structure_factor_coef     Fsqd
_refine_ls_matrix_type     full
_refine_ls_R_factor_all     0.0854
_refine_ls_R_factor_gt     0.0461
_refine_ls_wR_factor_gt     0.0920
_refine_ls_wR_factor_ref     0.1072
_refine_ls_goodness_of_fit_ref     1.007
_refine_ls_restrained_S_all     1.007
_refine_ls_number_reflns     4384
_refine_ls_number_parameters     240
_refine_ls_number_restraints     0
_refine_ls_hydrogen_treatment     constr
_refine_ls_weighting_scheme     calc
_refine_ls_weighting_details
         'calc w=1/[\s^2^(Fo^2^)+(0.0425P)^2^+0.0387P] where P=(Fo^2^+2Fc^2^)/3'
_atom_sites_solution_hydrogens     geom
_atom_sites_solution_primary     direct
_atom_sites_solution_secondary     difmap
_refine_ls_shift/su_max     0.000
_refine_ls_shift/su_mean     0.000
_refine_diff_density_max     0.131
_refine_diff_density_min     -0.172
_refine_ls_extinction_method     none
_refine_ls_extinction_coef     0.0052(7)
_refine_ls_extinction_expression
                                  'Fc^*^=kFc[1+0.001xFc^2^\l^3^/sin(2\q)]^-1/4^'
_refine_ls_abs_structure_details     'Flack (1983), 1866 Friedel pairs'
_refine_ls_abs_structure_Flack     0.00(8)
loop_
    _atom_type_symbol
    _atom_type_description
    _atom_type_scat_dispersion_real
    _atom_type_scat_dispersion_imag
    _atom_type_scat_source
    'C' 'C' 0.0033 0.0016
                         'International Tables Vol C Tables 4.2.6.8 and 6.1.1.4'
    'H' 'H' 0.0000 0.0000
                         'International Tables Vol C Tables 4.2.6.8 and 6.1.1.4'
    'N' 'N' 0.0061 0.0033
                         'International Tables Vol C Tables 4.2.6.8 and 6.1.1.4'
    'O' 'O' 0.0106 0.0060
                         'International Tables Vol C Tables 4.2.6.8 and 6.1.1.4'
    'Cl' 'Cl' 0.1484 0.1585
                         'International Tables Vol C Tables 4.2.6.8 and 6.1.1.4'
_computing_data_collection     'APEX2 (Bruker, 2008)'
_computing_cell_refinement     'SAINT (Bruker, 2008)'
_computing_data_reduction     'SAINT (Bruker, 2008)'
_computing_structure_solution     'SHELXS97 (Sheldrick, 2008)'
_computing_structure_refinement     'SHELXL97 (Sheldrick, 2008)'
_computing_molecular_graphics     'ORTEP-3 for Windows (Farrugia, 1997)'
_computing_publication_material     'SHELXL97 (Sheldrick, 2008)'
loop_
    _atom_site_type_symbol
    _atom_site_label
    _atom_site_fract_x
    _atom_site_fract_y
    _atom_site_fract_z
    _atom_site_U_iso_or_equiv
    _atom_site_adp_type
    _atom_site_calc_flag
    _atom_site_refinement_flags
    _atom_site_occupancy
    _atom_site_disorder_assembly
    _atom_site_disorder_group
    Cl Cl1 0.92355(9) -0.19339(9) 0.15783(3) 0.0824(3) Uani d . 1 . .
    C C1 1.0114(3) -0.1277(3) 0.25997(11) 0.0600(7) Uani d . 1 . .
    C C2 0.8953(3) -0.1150(3) 0.21895(10) 0.0527(7) Uani d . 1 . .
    C C3 0.7814(3) -0.0351(2) 0.23643(9) 0.0464(6) Uani d . 1 . .
    C C4 0.8249(3) 0.0073(3) 0.29384(9) 0.0486(6) Uani d . 1 . .
    H H4 0.8300 0.1035 0.2967 0.058 Uiso calc R 1 . .
    C C5 0.7051(3) 0.0215(3) 0.38183(9) 0.0526(6) Uani d . 1 . .
    H H5 0.6699 0.1120 0.3756 0.063 Uiso calc R 1 . .
    C C6 0.5819(3) -0.0524(3) 0.41368(10) 0.0604(7) Uani d . 1 . .
    H H6 0.6217 -0.1414 0.4200 0.072 Uiso calc R 1 . .
    C C7 0.5633(4) 0.0115(4) 0.46984(11) 0.0893(10) Uani d . 1 . .
    H H7A 0.5220 0.0997 0.4653 0.107 Uiso calc R 1 . .
    H H7B 0.4903 -0.0391 0.4911 0.107 Uiso calc R 1 . .
    C C8 0.7140(4) 0.0195(4) 0.50074(12) 0.1017(12) Uani d . 1 . .
    H H8A 0.6975 0.0648 0.5351 0.122 Uiso calc R 1 . .
    H H8B 0.7494 -0.0690 0.5089 0.122 Uiso calc R 1 . .
    C C9 0.8364(4) 0.0913(4) 0.46850(12) 0.0842(10) Uani d . 1 . .
    H H9 0.8015 0.1820 0.4626 0.101 Uiso calc R 1 . .
    C C11 0.9897(4) 0.0966(4) 0.49839(12) 0.1230(15) Uani d . 1 . .
    H H11A 0.9775 0.1439 0.5321 0.185 Uiso calc R 1 . .
    H H11B 1.0640 0.1407 0.4760 0.185 Uiso calc R 1 . .
    H H11C 1.0241 0.0086 0.5060 0.185 Uiso calc R 1 . .
    C C12 0.4297(3) -0.0685(3) 0.38336(12) 0.0701(8) Uani d . 1 . .
    H H12 0.4543 -0.1031 0.3470 0.084 Uiso calc R 1 . .
    C C13 0.3255(4) -0.1697(4) 0.41080(14) 0.1061(13) Uani d . 1 . .
    H H13A 0.3810 -0.2504 0.4161 0.159 Uiso calc R 1 . .
    H H13B 0.2378 -0.1859 0.3880 0.159 Uiso calc R 1 . .
    H H13C 0.2921 -0.1365 0.4455 0.159 Uiso calc R 1 . .
    C C14 0.3423(4) 0.0598(4) 0.37461(14) 0.0934(11) Uani d . 1 . .
    H H14A 0.2544 0.0436 0.3519 0.140 Uiso calc R 1 . .
    H H14B 0.4081 0.1229 0.3571 0.140 Uiso calc R 1 . .
    H H14C 0.3092 0.0938 0.4093 0.140 Uiso calc R 1 . .
    N N2 0.6474(2) 0.0035(2) 0.21506(8) 0.0520(5) Uani d . 1 . .
    C C15 0.5990(3) -0.0392(3) 0.16045(10) 0.0684(8) Uani d . 1 . .
    H H15A 0.6371 -0.1275 0.1535 0.082 Uiso calc R 1 . .
    H H15B 0.6425 0.0192 0.1332 0.082 Uiso calc R 1 . .
    C C16 0.4266(3) -0.0384(3) 0.15570(10) 0.0656(8) Uani d . 1 . .
    H H16A 0.3968 -0.0654 0.1192 0.079 Uiso calc R 1 . .
    H H16B 0.3831 -0.1005 0.1815 0.079 Uiso calc R 1 . .
    N N1 0.3681(2) 0.0924(2) 0.16674(9) 0.0557(6) Uani d . 1 . .
    C C17 0.4034(3) 0.1223(3) 0.22317(10) 0.0628(8) Uani d . 1 . .
    H H17A 0.3579 0.0559 0.2466 0.075 Uiso calc R 1 . .
    H H17B 0.3591 0.2069 0.2328 0.075 Uiso calc R 1 . .
    C C18 0.5741(3) 0.1263(2) 0.23249(11) 0.0581(7) Uani d . 1 . .
    H H18A 0.6178 0.1995 0.2123 0.070 Uiso calc R 1 . .
    H H18B 0.5944 0.1406 0.2710 0.070 Uiso calc R 1 . .
    C C19 0.2032(3) 0.1040(3) 0.15658(12) 0.0750(9) Uani d . 1 . .
    H H19A 0.1686 0.1891 0.1698 0.090 Uiso calc R 1 . .
    H H19B 0.1503 0.0367 0.1774 0.090 Uiso calc R 1 . .
    C C20 0.1589(4) 0.0909(4) 0.09789(13) 0.0967(12) Uani d . 1 . .
    H H20A 0.2230 0.1468 0.0760 0.145 Uiso calc R 1 . .
    H H20B 0.0536 0.1165 0.0934 0.145 Uiso calc R 1 . .
    H H20C 0.1715 0.0010 0.0865 0.145 Uiso calc R 1 . .
    O O3 0.71812(18) -0.04391(16) 0.32993(6) 0.0511(4) Uani d . 1 . .
    O O1 0.97260(19) -0.05115(19) 0.30335(7) 0.0606(5) Uani d . 1 . .
    O O2 1.1286(2) -0.1903(2) 0.25964(9) 0.0842(7) Uani d . 1 . .
    C C10 0.8549(3) 0.0261(3) 0.41285(10) 0.0655(8) Uani d . 1 . .
    H H10A 0.9300 0.0747 0.3916 0.079 Uiso calc R 1 . .
    H H10B 0.8931 -0.0629 0.4178 0.079 Uiso calc R 1 . .
loop_
    _atom_site_aniso_label
    _atom_site_aniso_U_11
    _atom_site_aniso_U_22
    _atom_site_aniso_U_33
    _atom_site_aniso_U_12
    _atom_site_aniso_U_13
    _atom_site_aniso_U_23
    Cl1 0.0705(5) 0.0943(6) 0.0825(5) 0.0125(5) 0.0059(4) -0.0335(5)
    C1 0.0460(16) 0.0667(19) 0.0674(18) -0.0018(15) 0.0059(15) -0.0001(15)
    C2 0.0478(16) 0.0528(17) 0.0576(16) 0.0012(14) 0.0048(13) -0.0056(13)
    C3 0.0434(14) 0.0465(16) 0.0492(14) -0.0033(13) 0.0018(12) 0.0005(12)
    C4 0.0420(14) 0.0505(16) 0.0532(15) 0.0018(12) 0.0031(11) 0.0020(13)
    C5 0.0592(16) 0.0538(16) 0.0448(14) 0.0042(15) 0.0001(12) -0.0004(13)
    C6 0.0641(18) 0.0607(17) 0.0564(16) 0.0063(16) 0.0095(14) 0.0025(14)
    C7 0.092(2) 0.120(3) 0.0563(18) 0.002(2) 0.0142(17) -0.0032(19)
    C8 0.109(3) 0.148(4) 0.0476(17) 0.007(3) 0.0026(19) 0.005(2)
    C9 0.091(2) 0.104(3) 0.0579(19) 0.005(2) -0.0121(17) -0.0102(19)
    C11 0.114(3) 0.186(4) 0.069(2) -0.008(3) -0.029(2) -0.019(3)
    C12 0.0611(19) 0.076(2) 0.0736(18) -0.0031(18) 0.0139(16) -0.0076(17)
    C13 0.092(3) 0.111(3) 0.115(3) -0.026(2) 0.037(2) -0.002(2)
    C14 0.069(2) 0.111(3) 0.101(3) 0.019(2) 0.0029(18) -0.004(2)
    N2 0.0535(13) 0.0548(13) 0.0477(12) 0.0074(11) -0.0039(9) -0.0076(10)
    C15 0.074(2) 0.079(2) 0.0519(16) 0.0173(17) -0.0076(14) -0.0158(15)
    C16 0.0697(19) 0.069(2) 0.0585(16) 0.0001(17) -0.0149(15) -0.0098(15)
    N1 0.0487(13) 0.0603(15) 0.0582(13) 0.0017(11) -0.0077(10) -0.0035(12)
    C17 0.0540(17) 0.070(2) 0.0643(18) 0.0115(15) -0.0043(14) -0.0135(15)
    C18 0.0570(16) 0.0541(17) 0.0631(16) 0.0097(14) -0.0130(14) -0.0084(14)
    C19 0.0573(18) 0.090(2) 0.077(2) -0.0004(17) -0.0157(16) -0.0069(18)
    C20 0.083(2) 0.113(3) 0.094(2) 0.000(2) -0.0368(19) 0.008(2)
    O3 0.0510(10) 0.0557(11) 0.0465(9) -0.0049(9) 0.0040(8) -0.0008(8)
    O1 0.0435(10) 0.0781(13) 0.0601(11) 0.0085(10) -0.0047(8) -0.0019(10)
    O2 0.0541(12) 0.0954(16) 0.1032(17) 0.0258(12) -0.0054(11) -0.0103(14)
    C10 0.0653(18) 0.079(2) 0.0524(16) -0.0018(17) -0.0031(13) 0.0017(15)
_geom_special_details
;
 All esds (except the esd in the dihedral angle between two l.s. planes)
 are estimated using the full covariance matrix.  The cell esds are taken
 into account individually in the estimation of esds in distances, angles
 and torsion angles; correlations between esds in cell parameters are only
 used when they are defined by crystal symmetry.  An approximate (isotropic)
 treatment of cell esds is used for estimating esds involving l.s. planes.
;
loop_
    _geom_bond_atom_site_label_1
    _geom_bond_atom_site_label_2
    _geom_bond_site_symmetry_2
    _geom_bond_distance
    _geom_bond_publ_flag
    Cl1 C2 . 1.712(2) ?
    C1 O2 . 1.203(3) ?
    C1 O1 . 1.358(3) ?
    C1 C2 . 1.431(4) ?
    C2 C3 . 1.351(3) ?
    C3 N2 . 1.338(3) ?
    C3 C4 . 1.518(3) ?
    C4 O3 . 1.384(3) ?
    C4 O1 . 1.437(3) ?
    C4 H4 . 0.9800 ?
    C5 O3 . 1.438(3) ?
    C5 C10 . 1.511(3) ?
    C5 C6 . 1.524(4) ?
    C5 H5 . 0.9800 ?
    C6 C7 . 1.529(4) ?
    C6 C12 . 1.529(4) ?
    C6 H6 . 0.9800 ?
    C7 C8 . 1.518(4) ?
    C7 H7A . 0.9700 ?
    C7 H7B . 0.9700 ?
    C8 C9 . 1.514(5) ?
    C8 H8A . 0.9700 ?
    C8 H8B . 0.9700 ?
    C9 C10 . 1.523(4) ?
    C9 C11 . 1.524(4) ?
    C9 H9 . 0.9800 ?
    C11 H11A . 0.9600 ?
    C11 H11B . 0.9600 ?
    C11 H11C . 0.9600 ?
    C12 C14 . 1.524(4) ?
    C12 C13 . 1.527(4) ?
    C12 H12 . 0.9800 ?
    C13 H13A . 0.9600 ?
    C13 H13B . 0.9600 ?
    C13 H13C . 0.9600 ?
    C14 H14A . 0.9600 ?
    C14 H14B . 0.9600 ?
    C14 H14C . 0.9600 ?
    N2 C18 . 1.463(3) ?
    N2 C15 . 1.468(3) ?
    C15 C16 . 1.507(4) ?
    C15 H15A . 0.9700 ?
    C15 H15B . 0.9700 ?
    C16 N1 . 1.447(3) ?
    C16 H16A . 0.9700 ?
    C16 H16B . 0.9700 ?
    N1 C17 . 1.447(3) ?
    N1 C19 . 1.463(3) ?
    C17 C18 . 1.506(3) ?
    C17 H17A . 0.9700 ?
    C17 H17B . 0.9700 ?
    C18 H18A . 0.9700 ?
    C18 H18B . 0.9700 ?
    C19 C20 . 1.494(4) ?
    C19 H19A . 0.9700 ?
    C19 H19B . 0.9700 ?
    C20 H20A . 0.9600 ?
    C20 H20B . 0.9600 ?
    C20 H20C . 0.9600 ?
    C10 H10A . 0.9700 ?
    C10 H10B . 0.9700 ?
loop_
    _geom_angle_atom_site_label_1
    _geom_angle_atom_site_label_2
    _geom_angle_atom_site_label_3
    _geom_angle_site_symmetry_1
    _geom_angle_site_symmetry_3
    _geom_angle
    _geom_angle_publ_flag
    O2 C1 O1 . . 121.2(3) ?
    O2 C1 C2 . . 130.0(3) ?
    O1 C1 C2 . . 108.7(2) ?
    C3 C2 C1 . . 110.6(2) ?
    C3 C2 Cl1 . . 131.4(2) ?
    C1 C2 Cl1 . . 118.0(2) ?
    N2 C3 C2 . . 133.9(2) ?
    N2 C3 C4 . . 119.8(2) ?
    C2 C3 C4 . . 106.2(2) ?
    O3 C4 O1 . . 110.14(19) ?
    O3 C4 C3 . . 108.46(19) ?
    O1 C4 C3 . . 104.89(19) ?
    O3 C4 H4 . . 111.1 ?
    O1 C4 H4 . . 111.1 ?
    C3 C4 H4 . . 111.1 ?
    O3 C5 C10 . . 113.0(2) ?
    O3 C5 C6 . . 106.3(2) ?
    C10 C5 C6 . . 111.5(2) ?
    O3 C5 H5 . . 108.6 ?
    C10 C5 H5 . . 108.6 ?
    C6 C5 H5 . . 108.6 ?
    C5 C6 C7 . . 109.0(2) ?
    C5 C6 C12 . . 114.6(2) ?
    C7 C6 C12 . . 112.9(2) ?
    C5 C6 H6 . . 106.6 ?
    C7 C6 H6 . . 106.6 ?
    C12 C6 H6 . . 106.6 ?
    C8 C7 C6 . . 112.2(3) ?
    C8 C7 H7A . . 109.2 ?
    C6 C7 H7A . . 109.2 ?
    C8 C7 H7B . . 109.2 ?
    C6 C7 H7B . . 109.2 ?
    H7A C7 H7B . . 107.9 ?
    C9 C8 C7 . . 112.1(3) ?
    C9 C8 H8A . . 109.2 ?
    C7 C8 H8A . . 109.2 ?
    C9 C8 H8B . . 109.2 ?
    C7 C8 H8B . . 109.2 ?
    H8A C8 H8B . . 107.9 ?
    C8 C9 C10 . . 109.4(3) ?
    C8 C9 C11 . . 112.6(3) ?
    C10 C9 C11 . . 110.6(3) ?
    C8 C9 H9 . . 108.0 ?
    C10 C9 H9 . . 108.0 ?
    C11 C9 H9 . . 108.0 ?
    C9 C11 H11A . . 109.5 ?
    C9 C11 H11B . . 109.5 ?
    H11A C11 H11B . . 109.5 ?
    C9 C11 H11C . . 109.5 ?
    H11A C11 H11C . . 109.5 ?
    H11B C11 H11C . . 109.5 ?
    C14 C12 C13 . . 109.8(3) ?
    C14 C12 C6 . . 114.3(3) ?
    C13 C12 C6 . . 112.0(3) ?
    C14 C12 H12 . . 106.8 ?
    C13 C12 H12 . . 106.8 ?
    C6 C12 H12 . . 106.8 ?
    C12 C13 H13A . . 109.5 ?
    C12 C13 H13B . . 109.5 ?
    H13A C13 H13B . . 109.5 ?
    C12 C13 H13C . . 109.5 ?
    H13A C13 H13C . . 109.5 ?
    H13B C13 H13C . . 109.5 ?
    C12 C14 H14A . . 109.5 ?
    C12 C14 H14B . . 109.5 ?
    H14A C14 H14B . . 109.5 ?
    C12 C14 H14C . . 109.5 ?
    H14A C14 H14C . . 109.5 ?
    H14B C14 H14C . . 109.5 ?
    C3 N2 C18 . . 121.1(2) ?
    C3 N2 C15 . . 121.4(2) ?
    C18 N2 C15 . . 113.0(2) ?
    N2 C15 C16 . . 110.8(2) ?
    N2 C15 H15A . . 109.5 ?
    C16 C15 H15A . . 109.5 ?
    N2 C15 H15B . . 109.5 ?
    C16 C15 H15B . . 109.5 ?
    H15A C15 H15B . . 108.1 ?
    N1 C16 C15 . . 110.0(2) ?
    N1 C16 H16A . . 109.7 ?
    C15 C16 H16A . . 109.7 ?
    N1 C16 H16B . . 109.7 ?
    C15 C16 H16B . . 109.7 ?
    H16A C16 H16B . . 108.2 ?
    C17 N1 C16 . . 107.2(2) ?
    C17 N1 C19 . . 110.7(2) ?
    C16 N1 C19 . . 112.9(2) ?
    N1 C17 C18 . . 111.1(2) ?
    N1 C17 H17A . . 109.4 ?
    C18 C17 H17A . . 109.4 ?
    N1 C17 H17B . . 109.4 ?
    C18 C17 H17B . . 109.4 ?
    H17A C17 H17B . . 108.0 ?
    N2 C18 C17 . . 111.4(2) ?
    N2 C18 H18A . . 109.4 ?
    C17 C18 H18A . . 109.4 ?
    N2 C18 H18B . . 109.4 ?
    C17 C18 H18B . . 109.4 ?
    H18A C18 H18B . . 108.0 ?
    N1 C19 C20 . . 114.2(3) ?
    N1 C19 H19A . . 108.7 ?
    C20 C19 H19A . . 108.7 ?
    N1 C19 H19B . . 108.7 ?
    C20 C19 H19B . . 108.7 ?
    H19A C19 H19B . . 107.6 ?
    C19 C20 H20A . . 109.5 ?
    C19 C20 H20B . . 109.5 ?
    H20A C20 H20B . . 109.5 ?
    C19 C20 H20C . . 109.5 ?
    H20A C20 H20C . . 109.5 ?
    H20B C20 H20C . . 109.5 ?
    C4 O3 C5 . . 116.3(2) ?
    C1 O1 C4 . . 109.41(19) ?
    C5 C10 C9 . . 111.8(2) ?
    C5 C10 H10A . . 109.3 ?
    C9 C10 H10A . . 109.3 ?
    C5 C10 H10B . . 109.3 ?
    C9 C10 H10B . . 109.3 ?
    H10A C10 H10B . . 107.9 ?
loop_
    _geom_hbond_atom_site_label_D
    _geom_hbond_atom_site_label_H
    _geom_hbond_atom_site_label_A
    _geom_hbond_site_symmetry_A
    _geom_hbond_distance_DH
    _geom_hbond_distance_HA
    _geom_hbond_distance_DA
    _geom_hbond_angle_DHA
    _geom_hbond_publ_flag
    C4 H4 O2 3_755 0.98 2.53 3.361(4) 142 y
