# Supplementary material for: (S)-3-Chloro-4-(4-ethyl­piperazin-1-yl)-5-[(1R,2S,5R)-2-isopropyl-5-methyl­cyclo­hex­yloxy]furan-2(5H)-one
Source: Acta Crystallogr Sect E Struct Rep Online. 2010 Jul 14;66(Pt 8):o2022. doi: 10.1107/S1600536810026929 (PMC3007345; doi:10.1107/S1600536810026929)
Supplement: Supplementary file 2 [file e-66-o2022-Isup2.hkl]

# 
# h,k,l, Fc-squared, Fo-squared, sigma(Fo-squared) and status flag 
# 
data_I
_shelx_title ' Q4 in P2(1)2(1)2(1)' 
_shelx_refln_list_code          4 
_shelx_F_calc_maximum      239.38 
_exptl_crystal_F_000      1092.00 
_reflns_d_resolution_high  0.8022 
 
loop_ 
 _symmetry_equiv_pos_as_xyz 
 'x, y, z' 
 '-x+1/2, -y, z+1/2' 
 '-x, y+1/2, -z+1/2' 
 'x+1/2, -y+1/2, -z' 
 
_cell_length_a     8.7168 
_cell_length_b    10.1470 
_cell_length_c    24.4776 
_cell_angle_alpha  90.000 
_cell_angle_beta   90.000 
_cell_angle_gamma  90.000 
 
_shelx_F_squared_multiplier     1.000 
 
loop_ 
 _refln_index_h 
 _refln_index_k 
 _refln_index_l 
 _refln_F_squared_calc 
 _refln_F_squared_meas 
 _refln_F_squared_sigma 
 _refln_observed_status 
   2   0   0      161.42      146.94      5.80 o 
   4   0   0     4355.51     4679.63     78.69 o 
   6   0   0       86.79       95.93      7.84 o 
   8   0   0       59.88       48.20     13.01 o 
  10   0   0       15.88       31.81     14.94 o 
   1   1   0    11786.55    11226.63    721.68 o 
   2   1   0     1107.63     1114.04     18.57 o 
   3   1   0        0.38        2.30      1.67 o 
   4   1   0     1046.18      960.03     15.60 o 
   5   1   0      622.78      566.28     12.08 o 
   6   1   0      517.85      512.76     11.95 o 
   7   1   0       20.46       14.76      5.10 o 
   8   1   0       81.87       87.47     25.31 o 
   9   1   0       13.21        8.19     15.18 o 
  10   1   0       63.90       81.65     13.77 o 
   0   2   0    57301.99    62566.95   1364.49 o 
   1   2   0     2706.23     2776.90     35.98 o 
   2   2   0     2064.76     1986.40     26.62 o 
   3   2   0      373.23      335.72      7.72 o 
   4   2   0      117.14      125.90      5.10 o 
   5   2   0      970.62     1006.93     24.89 o 
   6   2   0      245.08      285.21     15.17 o 
   7   2   0       13.72        7.98      4.66 o 
   8   2   0        8.03        0.62      4.23 o 
   9   2   0       30.23       33.13     15.18 o 
  10   2   0        0.35        0.28      6.98 o 
   1   3   0    11256.39    11436.74    159.20 o 
   2   3   0      292.27      316.60      6.94 o 
   3   3   0     1387.58     1335.11     19.73 o 
   4   3   0       36.02       43.10      3.98 o 
   5   3   0      559.65      577.74     17.51 o 
   6   3   0      277.68      277.07     25.96 o 
   7   3   0       71.17       80.13      8.45 o 
   8   3   0        0.34        0.24      5.54 o 
   9   3   0       67.83       79.93      9.82 o 
  10   3   0        2.39        7.76      6.93 o 
   0   4   0       10.08        4.84      6.51 o 
   1   4   0     3555.56     3522.01     53.33 o 
   2   4   0     1196.28     1220.80     19.67 o 
   3   4   0       22.66       21.85      2.34 o 
   4   4   0       15.48       16.15      4.42 o 
   5   4   0      914.83      912.43     24.20 o 
   6   4   0        0.99        3.44      3.96 o 
   7   4   0      273.37      328.28     15.43 o 
   8   4   0       18.21       21.27      7.14 o 
   9   4   0        4.75       10.88      7.27 o 
  10   4   0        4.20       -3.98      6.98 o 
   1   5   0     2883.53     2962.33     47.10 o 
   2   5   0      181.40      192.99      7.38 o 
   3   5   0      140.09      131.75      5.13 o 
   4   5   0       58.28       53.43      6.44 o 
   5   5   0        2.23        3.78      3.73 o 
   6   5   0       60.89       37.27      6.59 o 
   7   5   0       11.76       18.69      5.81 o 
   8   5   0       13.26        7.02      6.98 o 
   9   5   0       10.81       12.34     10.36 o 
   0   6   0      141.11      149.36     11.46 o 
   1   6   0       58.05       67.18      5.74 o 
   2   6   0       85.38       91.66      6.26 o 
   3   6   0        5.37        4.43      5.33 o 
   4   6   0        4.19        6.99      3.78 o 
   5   6   0      170.54      168.75     15.35 o 
   6   6   0        6.03        6.83      4.57 o 
   7   6   0        0.04        5.13      5.20 o 
   8   6   0       14.51       19.36      6.96 o 
   9   6   0        2.05        4.80     12.53 o 
   1   7   0      250.81      237.23     10.16 o 
   2   7   0        6.16        7.71      4.63 o 
   3   7   0        3.10        0.96      5.45 o 
   4   7   0       86.11       87.28     12.26 o 
   5   7   0      237.14      228.44     13.39 o 
   6   7   0       62.30       84.14     13.47 o 
   7   7   0        1.24       -0.81      8.03 o 
   8   7   0        0.71        2.54      8.90 o 
   9   7   0        3.24        6.67     18.07 o 
   0   8   0       33.31       22.11      6.64 o 
   1   8   0       60.97       51.76      6.37 o 
   2   8   0       30.81       21.02      5.71 o 
   3   8   0       24.69       13.20     14.94 o 
   4   8   0        1.86        3.51      6.93 o 
   5   8   0      215.89      194.90     19.20 o 
   6   8   0       54.16       55.14     15.91 o 
   7   8   0        1.62        0.39      9.18 o 
   8   8   0        4.51        6.32     10.06 o 
   1   9   0       10.40        8.43      5.38 o 
   2   9   0        2.11       -5.67      5.90 o 
   3   9   0       13.96       12.68      8.20 o 
   4   9   0       32.67       22.65     10.22 o 
   5   9   0       70.11       76.82     17.11 o 
   6   9   0        0.33        7.84      8.74 o 
   7   9   0        3.12       -6.31      9.33 o 
   0  10   0       27.92       36.15     13.50 o 
   1  10   0       17.23       14.25      8.12 o 
   2  10   0        0.99        2.19      7.27 o 
   3  10   0        1.86       18.57      9.15 o 
   4  10   0       90.89      106.56     15.97 o 
   5  10   0        1.65      -10.81      7.82 o 
   6  10   0        8.60        2.17      9.88 o 
   1  11   0       10.93       13.35      9.18 o 
   2  11   0        8.63       29.15     11.23 o 
   3  11   0        3.55        4.58      8.86 o 
   4  11   0        0.43       -1.31      9.47 o 
   5  11   0        1.39       -1.29      8.90 o 
   1  12   0       10.02       17.83     15.42 o 
   2  12   0        6.81        3.01     23.62 o 
   3  12   0        0.51       -5.54      9.88 o 
   1   0   1       19.35       29.27      1.67 o 
   2   0   1      505.14      517.93      9.41 o 
   3   0   1     1190.52     1115.31     18.61 o 
   4   0   1     1877.09     1897.00     25.07 o 
   5   0   1      540.97      620.29     11.31 o 
   6   0   1       89.56      101.01      5.13 o 
   7   0   1       36.03       34.18      5.07 o 
   8   0   1      344.74      365.54     21.29 o 
   9   0   1        4.16       -1.38      6.11 o 
  10   0   1        0.08        5.74      7.82 o 
 -10   1   1        2.94        6.05      7.40 o 
  -9   1   1       40.89       43.43     10.16 o 
  -8   1   1       19.10       15.34      7.71 o 
  -7   1   1      509.76      518.22     17.82 o 
  -6   1   1       47.86       51.30      4.46 o 
  -5   1   1      340.39      303.94      7.97 o 
  -4   1   1      710.51      710.44     14.16 o 
  -3   1   1     1061.96     1110.45     18.62 o 
  -2   1   1     2053.98     1951.85     29.24 o 
  -1   1   1     1568.85     1505.90     25.98 o 
   0   1   1      183.90      159.83      3.42 o 
   1   1   1     1563.92     1511.38     22.29 o 
   2   1   1     2060.37     1964.40     29.41 o 
   3   1   1     1025.32     1071.65     16.22 o 
   4   1   1      702.27      703.53     12.32 o 
   5   1   1      352.98      327.56      7.95 o 
   6   1   1       48.93       49.94      4.98 o 
   7   1   1      512.04      562.22     27.58 o 
   8   1   1       17.89       17.05      5.98 o 
   9   1   1       40.49       49.82     10.36 o 
  10   1   1        2.91       10.72      7.96 o 
 -10   2   1        9.50       13.28      7.99 o 
  -9   2   1        6.72        2.41      6.48 o 
  -8   2   1       59.53       53.82      7.70 o 
  -7   2   1      111.89      112.10      8.06 o 
  -6   2   1      255.87      256.76     12.06 o 
  -5   2   1     1231.24     1268.18     23.00 o 
  -4   2   1      455.28      440.43     10.22 o 
  -3   2   1      827.15      859.35     15.46 o 
  -2   2   1     2789.90     2570.43     45.17 o 
  -1   2   1     9625.71     9604.23    116.46 o 
   0   2   1     2031.58     2106.43     31.30 o 
   1   2   1     9558.90     9273.54    116.34 o 
   2   2   1     2767.67     2588.74     34.11 o 
   3   2   1      809.92      830.88     15.06 o 
   4   2   1      440.41      433.63     10.59 o 
   5   2   1     1214.44     1235.28     27.48 o 
   6   2   1      263.78      258.18     11.67 o 
   7   2   1      114.41      117.09      9.54 o 
   8   2   1       57.49       54.12     13.32 o 
   9   2   1        6.33        8.49      8.68 o 
  10   2   1        9.84       -3.61      8.43 o 
 -10   3   1        9.28        4.44      9.88 o 
  -9   3   1       38.71       42.48      8.85 o 
  -8   3   1      116.03      101.65     22.17 o 
  -7   3   1       54.24       63.61      7.52 o 
  -6   3   1      135.69      133.48     20.92 o 
  -5   3   1      283.52      250.25     18.41 o 
  -4   3   1      147.51      142.72      5.71 o 
  -3   3   1       81.36       80.38      6.33 o 
  -2   3   1      309.00      314.18      6.40 o 
  -1   3   1     3442.67     3434.00     51.26 o 
   0   3   1        6.48        5.95      2.20 o 
   1   3   1     3498.39     3523.53     51.47 o 
   2   3   1      306.33      323.56      6.82 o 
   3   3   1       76.83       74.46      3.24 o 
   4   3   1      144.95      147.98      5.77 o 
   5   3   1      285.43      270.25     11.90 o 
   6   3   1      139.58      154.19     10.16 o 
   7   3   1       55.92       61.18      7.40 o 
   8   3   1      116.24      107.97     12.10 o 
   9   3   1       38.96       36.59      7.66 o 
  10   3   1        9.40       13.99      8.34 o 
 -10   4   1        9.43       10.50     12.77 o 
  -9   4   1       11.70       12.40      7.76 o 
  -8   4   1       24.65       25.05      6.89 o 
  -7   4   1       16.90       19.28      5.87 o 
  -6   4   1      278.92      268.03     12.98 o 
  -5   4   1      287.97      293.77     18.78 o 
  -4   4   1     1193.04     1124.22     26.95 o 
  -3   4   1      110.43      109.72      3.80 o 
  -2   4   1      232.78      254.83     11.00 o 
  -1   4   1       11.82       12.24      2.73 o 
   0   4   1      336.97      330.93      8.93 o 
   1   4   1       11.65        7.48      2.55 o 
   2   4   1      243.31      277.55      6.93 o 
   3   4   1      112.05      109.97      5.65 o 
   4   4   1     1196.53     1172.06     31.49 o 
   5   4   1      285.15      249.14     12.17 o 
   6   4   1      268.54      257.35     13.34 o 
   7   4   1       17.16        6.04      4.87 o 
   8   4   1       26.44       34.09      6.79 o 
   9   4   1       12.32       16.84      7.62 o 
  10   4   1        9.38        6.98      6.67 o 
  -9   5   1       18.05       28.97      8.65 o 
  -8   5   1        2.12       -2.58      4.92 o 
  -7   5   1       39.60       42.79      7.25 o 
  -6   5   1      450.67      515.31     18.44 o 
  -5   5   1       17.28       19.27      4.88 o 
  -4   5   1       82.10       80.62      7.36 o 
  -3   5   1      119.62      121.51      6.07 o 
  -2   5   1      412.00      439.90     18.01 o 
  -1   5   1      823.97      855.23     21.05 o 
   0   5   1       42.48       36.19      4.15 o 
   1   5   1      806.43      855.21     17.84 o 
   2   5   1      427.50      454.85     11.56 o 
   3   5   1      119.59      124.45      5.55 o 
   4   5   1       86.86       94.73      8.01 o 
   5   5   1       19.12       21.60      5.13 o 
   6   5   1      451.43      487.43     18.28 o 
   7   5   1       40.89       31.84      6.82 o 
   8   5   1        2.07        2.44      5.25 o 
   9   5   1       18.32       22.18      8.00 o 
  -9   6   1        5.00        4.34      8.82 o 
  -8   6   1       22.61       28.36      7.58 o 
  -7   6   1        3.15        6.26      5.00 o 
  -6   6   1      495.27      515.24     19.45 o 
  -5   6   1       32.79       28.46      5.77 o 
  -4   6   1       49.51       34.43      5.66 o 
  -3   6   1       23.17        6.18     13.01 o 
  -2   6   1      154.38      181.41      9.12 o 
  -1   6   1      108.15       97.90      6.49 o 
   0   6   1     3025.13     3198.26     51.83 o 
   1   6   1      105.17      103.32      6.77 o 
   2   6   1      153.37      170.67      7.97 o 
   3   6   1       24.10       21.17      6.01 o 
   4   6   1       50.00       44.87      6.19 o 
   5   6   1       33.92       29.00      5.88 o 
   6   6   1      496.72      552.13     20.20 o 
   7   6   1        3.51        6.70      5.08 o 
   8   6   1       22.57       18.76      7.00 o 
   9   6   1        4.87        8.00      7.10 o 
  -9   7   1        3.47        5.23      9.09 o 
  -8   7   1       12.06        5.21     16.87 o 
  -7   7   1       10.69        3.64     12.77 o 
  -6   7   1        9.85       21.09      8.61 o 
  -5   7   1      361.65      360.15     42.19 o 
  -4   7   1       97.74       96.34     13.08 o 
  -3   7   1       12.22       -0.57      5.42 o 
  -2   7   1      164.21      145.62     10.48 o 
  -1   7   1       30.83       35.86      5.30 o 
   0   7   1      144.13      161.47      9.32 o 
   1   7   1       28.99       24.46      4.85 o 
   2   7   1      160.75      157.08      8.45 o 
   3   7   1       13.19        9.53      6.30 o 
   4   7   1       97.02      104.68     13.52 o 
   5   7   1      360.24      404.38     16.89 o 
   6   7   1       10.00        8.72      5.27 o 
   7   7   1       10.34       13.78      6.44 o 
   8   7   1       12.70       10.83      6.92 o 
   9   7   1        3.31        6.18     10.07 o 
  -8   8   1        4.61        4.58     15.18 o 
  -7   8   1        2.97      -11.21      7.47 o 
  -6   8   1        0.42       -7.05      7.71 o 
  -5   8   1       56.74       58.56     22.41 o 
  -4   8   1       30.73       36.41      9.81 o 
  -3   8   1       23.46       35.85     16.39 o 
  -2   8   1       24.53       24.18      5.94 o 
  -1   8   1       83.88       78.08      7.28 o 
   0   8   1      181.03      194.05     16.07 o 
   1   8   1       85.09       99.42      7.95 o 
   2   8   1       25.67       26.97      6.35 o 
   3   8   1       23.78       28.86      9.16 o 
   4   8   1       29.65       29.47      9.13 o 
   5   8   1       56.65       49.97     11.41 o 
   6   8   1        0.39        1.47      9.40 o 
   7   8   1        3.06        6.26      6.20 o 
   8   8   1        4.72        9.98     10.30 o 
  -7   9   1        8.10       11.83     11.04 o 
  -6   9   1       29.94       13.20      9.73 o 
  -5   9   1        0.29        9.00      8.99 o 
  -4   9   1        5.22       -6.75      6.48 o 
  -3   9   1       65.55       62.93     11.53 o 
  -2   9   1       11.66        5.30      6.59 o 
  -1   9   1       13.59       10.05      5.45 o 
   0   9   1       10.34       11.83      4.90 o 
   1   9   1       14.09       12.34      7.54 o 
   2   9   1       11.51       14.94      7.84 o 
   3   9   1       64.10       43.19     21.45 o 
   4   9   1        5.01        1.48      9.88 o 
   5   9   1        0.19        4.34     12.53 o 
   6   9   1       29.21       15.39     10.30 o 
   7   9   1        8.19        7.40     10.42 o 
  -6  10   1        1.26       -0.80      9.81 o 
  -5  10   1       13.64       14.74     10.36 o 
  -4  10   1       15.04       29.37     10.30 o 
  -3  10   1       11.17       12.35      9.18 o 
  -2  10   1        1.69       -3.61      6.82 o 
  -1  10   1       25.78       26.68      7.19 o 
   0  10   1        4.94        1.33      5.59 o 
   1  10   1       26.31       26.60      7.12 o 
   2  10   1        1.57       -5.51      6.64 o 
   3  10   1       10.93        9.98      8.34 o 
   4  10   1       15.44       23.23     10.36 o 
   5  10   1       13.59        6.27      9.54 o 
   6  10   1        1.30       13.50     10.19 o 
  -5  11   1        1.13        5.15     10.05 o 
  -4  11   1        3.77        0.41      9.25 o 
  -3  11   1        7.64        7.78      9.18 o 
  -2  11   1        3.45       -5.96      7.96 o 
  -1  11   1        2.31        3.25      8.00 o 
   0  11   1       34.42       44.58     28.20 o 
   1  11   1        2.27       13.49     13.49 o 
   2  11   1        3.49        6.18      8.65 o 
   3  11   1        7.93        0.00      8.52 o 
   4  11   1        3.80        2.88     10.84 o 
   5  11   1        1.12       18.50     10.55 o 
  -3  12   1        1.07       -3.03      9.37 o 
  -2  12   1        5.49       -3.37      9.54 o 
  -1  12   1       14.95       33.74     16.87 o 
   0  12   1        2.11       13.98     13.98 o 
   1  12   1       14.74       -1.93     13.49 o 
   2  12   1        5.60       12.19     10.05 o 
   3  12   1        1.10        0.61      9.81 o 
   0   0   2    21563.40    21558.54    418.75 o 
   1   0   2     3221.88     3158.27     44.21 o 
   2   0   2      417.88      385.86      7.58 o 
   3   0   2     2043.53     1890.50     29.30 o 
   4   0   2     1396.14     1489.45     24.88 o 
   5   0   2      103.66       94.58      6.68 o 
   6   0   2      104.40      101.01      5.77 o 
   7   0   2       89.55      125.81      9.34 o 
   8   0   2       36.74       57.44     10.21 o 
   9   0   2       27.64       32.33      9.37 o 
  10   0   2       20.53       30.44     10.50 o 
 -10   1   2       19.36       31.58     12.53 o 
  -9   1   2        3.38       -2.44      6.45 o 
  -8   1   2       40.49       32.07      7.96 o 
  -7   1   2      181.41      197.95     11.65 o 
  -6   1   2      308.50      302.17      9.23 o 
  -5   1   2      633.74      654.98     13.08 o 
  -4   1   2     1499.52     1431.79     24.08 o 
  -3   1   2      137.82      132.46      5.43 o 
  -2   1   2      519.72      497.15      9.45 o 
  -1   1   2     3173.68     3145.15     51.23 o 
   0   1   2     1863.85     1856.56     30.90 o 
   1   1   2     3182.10     3129.51     44.10 o 
   2   1   2      534.29      509.04     10.67 o 
   3   1   2      136.33      134.50      5.77 o 
   4   1   2     1482.84     1402.97     21.03 o 
   5   1   2      632.40      658.06     16.34 o 
   6   1   2      311.01      297.18      9.86 o 
   7   1   2      177.55      184.85     14.61 o 
   8   1   2       38.89       40.88     13.20 o 
   9   1   2        3.47        0.91      6.11 o 
  10   1   2       19.16       12.81      8.30 o 
 -10   2   2       12.31       23.02      8.99 o 
  -9   2   2       33.58       24.18     16.87 o 
  -8   2   2       32.50       32.77      6.51 o 
  -7   2   2       50.29       49.70      5.89 o 
  -6   2   2      195.29      181.20     14.07 o 
  -5   2   2      403.68      411.82     17.48 o 
  -4   2   2      159.36      168.17      7.66 o 
  -3   2   2      666.41      651.79     12.89 o 
  -2   2   2     3008.69     2992.70     51.19 o 
  -1   2   2    24695.54    25001.46    298.57 o 
   0   2   2        5.86        7.01      1.62 o 
   1   2   2    24638.57    24132.60    599.57 o 
   2   2   2     3022.80     2954.87     43.09 o 
   3   2   2      671.39      681.95     13.75 o 
   4   2   2      147.25      152.57      7.86 o 
   5   2   2      408.82      399.27     11.91 o 
   6   2   2      194.68      208.18     11.04 o 
   7   2   2       50.64       49.86      7.02 o 
   8   2   2       31.78       27.59      6.14 o 
   9   2   2       34.95       39.04      9.54 o 
  10   2   2       12.38       17.23     13.49 o 
 -10   3   2        4.30        0.83      6.94 o 
  -9   3   2       62.81       54.50     11.48 o 
  -8   3   2       67.50       61.95      8.11 o 
  -7   3   2       21.38       18.23      7.25 o 
  -6   3   2      123.02      113.84      8.76 o 
  -5   3   2      369.57      365.92     13.45 o 
  -4   3   2       30.27       38.59      4.95 o 
  -3   3   2      262.80      266.12      9.51 o 
  -2   3   2      182.04      200.12      5.88 o 
  -1   3   2      835.64      846.50     17.10 o 
   0   3   2     6129.31     5962.88     85.15 o 
   1   3   2      814.63      844.93     15.46 o 
   2   3   2      195.14      210.99      5.38 o 
   3   3   2      262.94      267.75      6.33 o 
   4   3   2       29.17       33.68      3.23 o 
   5   3   2      359.02      369.15     10.30 o 
   6   3   2      120.60      129.76     16.34 o 
   7   3   2       22.82       18.40      5.35 o 
   8   3   2       67.98       68.29      8.68 o 
   9   3   2       62.68       66.32      8.97 o 
  10   3   2        4.17        3.44      7.32 o 
 -10   4   2        8.20       43.38     15.42 o 
  -9   4   2        3.34        3.03      5.99 o 
  -8   4   2       10.89        1.95      5.21 o 
  -7   4   2       61.55       53.68      7.54 o 
  -6   4   2      143.05      154.83     10.56 o 
  -5   4   2      254.08      251.54     11.90 o 
  -4   4   2     1638.41     1590.78     34.64 o 
  -3   4   2      256.06      262.50     11.09 o 
  -2   4   2      783.02      795.84     15.08 o 
  -1   4   2       28.45       26.14      3.20 o 
   0   4   2       75.03       67.37      5.15 o 
   1   4   2       26.59       26.16      3.30 o 
   2   4   2      748.06      764.23     13.67 o 
   3   4   2      259.47      259.24      6.77 o 
   4   4   2     1646.31     1665.46     28.86 o 
   5   4   2      257.57      259.18     12.49 o 
   6   4   2      145.66      158.81     11.87 o 
   7   4   2       62.40       46.67      7.12 o 
   8   4   2       11.40       14.59      5.83 o 
   9   4   2        3.23        4.63      6.71 o 
  10   4   2        8.98        5.05      6.39 o 
  -9   5   2        4.68        2.41     10.12 o 
  -8   5   2       33.35       36.95     13.25 o 
  -7   5   2       27.26       28.05      6.12 o 
  -6   5   2      207.48      203.90     12.23 o 
  -5   5   2       28.73       33.77      5.45 o 
  -4   5   2        0.63        7.29      7.40 o 
  -3   5   2       41.97       45.85      4.50 o 
  -2   5   2      949.53     1002.92     19.27 o 
  -1   5   2      463.14      478.69     12.01 o 
   0   5   2        9.82       11.62      3.14 o 
   1   5   2      462.22      455.10     12.01 o 
   2   5   2      947.48      974.21     19.60 o 
   3   5   2       45.45       50.07      7.27 o 
   4   5   2        0.70        0.37      3.45 o 
   5   5   2       27.80       15.01      5.24 o 
   6   5   2      210.30      211.50     14.74 o 
   7   5   2       27.95       16.15      6.07 o 
   8   5   2       34.79       33.19      7.40 o 
   9   5   2        4.94        3.75      6.83 o 
  -9   6   2        3.78        0.41     11.08 o 
  -8   6   2       13.58       11.89      8.45 o 
  -7   6   2        2.37       13.46      5.76 o 
  -6   6   2       38.65       40.47      6.82 o 
  -5   6   2       10.05        8.70      4.80 o 
  -4   6   2       48.37       51.41      6.34 o 
  -3   6   2       89.55       97.56     11.32 o 
  -2   6   2      385.72      374.55     11.06 o 
  -1   6   2      196.29      224.81     10.79 o 
   0   6   2      170.83      143.39      7.71 o 
   1   6   2      189.12      188.08     11.34 o 
   2   6   2      390.86      376.01     11.32 o 
   3   6   2       88.26      105.24      7.75 o 
   4   6   2       51.93       38.64      6.80 o 
   5   6   2       10.86        4.06      7.43 o 
   6   6   2       38.36       37.14      8.41 o 
   7   6   2        2.30        2.55      4.87 o 
   8   6   2       13.58        9.45      8.79 o 
   9   6   2        3.95       11.42      7.04 o 
  -9   7   2        3.02        6.04     10.19 o 
  -8   7   2        1.66       12.81      9.67 o 
  -7   7   2       27.86       17.41      8.29 o 
  -6   7   2       12.90       13.47      5.60 o 
  -5   7   2      139.14      131.14     17.35 o 
  -4   7   2       33.55       34.73      8.65 o 
  -3   7   2       25.24        6.20      5.78 o 
  -2   7   2       25.62       24.28      5.72 o 
  -1   7   2       95.04      108.13      7.59 o 
   0   7   2        4.96        2.75      4.00 o 
   1   7   2      101.54      106.71      7.66 o 
   2   7   2       25.67       26.91      4.84 o 
   3   7   2       24.21       22.58      7.75 o 
   4   7   2       33.07       21.18      8.16 o 
   5   7   2      142.96      124.19     10.84 o 
   6   7   2       11.83       10.03      5.28 o 
   7   7   2       28.40       25.84      7.01 o 
   8   7   2        1.59        0.73      6.33 o 
   9   7   2        3.15       -0.89      6.99 o 
  -8   8   2        2.09        0.88     10.19 o 
  -7   8   2        1.94        4.14      8.74 o 
  -6   8   2        4.80        4.28      7.99 o 
  -5   8   2       39.56       30.76     15.18 o 
  -4   8   2       29.65       26.09      8.91 o 
  -3   8   2       46.71       44.89      9.71 o 
  -2   8   2        3.76        1.17      6.75 o 
  -1   8   2       63.61       81.70      7.48 o 
   0   8   2       52.41       50.73      6.75 o 
   1   8   2       64.36       77.65      7.27 o 
   2   8   2        3.71       -2.51      4.79 o 
   3   8   2       44.78       41.39      9.52 o 
   4   8   2       29.08       25.17      8.78 o 
   5   8   2       37.73       29.18     17.35 o 
   6   8   2        4.51       10.06      8.46 o 
   7   8   2        2.04        3.55      6.35 o 
   8   8   2        2.21       -1.45      9.00 o 
  -7   9   2        8.22       14.29     10.73 o 
  -6   9   2        8.85       -0.90      9.25 o 
  -5   9   2       47.44       46.28     11.45 o 
  -4   9   2        6.50       13.58      8.34 o 
  -3   9   2       30.15       37.08      9.88 o 
  -2   9   2        7.66        5.50      7.06 o 
  -1   9   2       82.41       79.36      9.27 o 
   0   9   2      129.68      131.42      9.48 o 
   1   9   2       81.83       77.12      9.26 o 
   2   9   2        8.07       22.44      8.50 o 
   3   9   2       30.02       25.69      9.37 o 
   4   9   2        6.78        7.48      7.75 o 
   5   9   2       46.28       72.76     13.58 o 
   6   9   2        8.93        1.45      8.91 o 
   7   9   2        8.25        9.44     10.76 o 
  -6  10   2        0.96       11.64     11.38 o 
  -5  10   2       28.28       33.72     12.01 o 
  -4  10   2       62.42       66.65     14.46 o 
  -3  10   2       23.56       24.60     18.07 o 
  -2  10   2        4.23       -1.52      7.47 o 
  -1  10   2       15.24       12.77      7.50 o 
   0  10   2       15.96        9.34      6.28 o 
   1  10   2       15.93       16.71     13.71 o 
   2  10   2        4.43        3.49      7.66 o 
   3  10   2       24.20       27.93     14.70 o 
   4  10   2       61.36       79.99     14.34 o 
   5  10   2       28.12       48.70     13.24 o 
   6  10   2        1.07       -1.32      9.60 o 
  -5  11   2        6.74       27.76     12.55 o 
  -4  11   2        0.28        0.83      9.40 o 
  -3  11   2        3.70       14.43      9.87 o 
  -2  11   2        3.52       15.47     10.36 o 
  -1  11   2        4.12       -1.93      7.50 o 
   0  11   2       28.91       16.45     12.29 o 
   1  11   2        3.87        4.34     13.01 o 
   2  11   2        3.30       -2.10      8.16 o 
   3  11   2        3.72        2.77      9.03 o 
   4  11   2        0.30        8.43     10.22 o 
   5  11   2        6.98       13.88      9.60 o 
  -3  12   2        2.98       -3.21      9.37 o 
  -2  12   2        6.12       19.56     11.32 o 
  -1  12   2        0.94        0.96     13.49 o 
   0  12   2       31.80       53.98     18.31 o 
   1  12   2        0.90        8.19     14.46 o 
   2  12   2        6.32       -3.86     13.98 o 
   3  12   2        3.08       -1.17      9.81 o 
   1   0   3     3953.47     4163.41     57.91 o 
   2   0   3      270.26      273.46      7.17 o 
   3   0   3      127.07      133.45      4.76 o 
   4   0   3      584.82      551.97     14.21 o 
   5   0   3      363.22      346.20      9.18 o 
   6   0   3       20.66       31.16      3.81 o 
   7   0   3       14.46       18.98      5.27 o 
   8   0   3      281.14      296.47     19.58 o 
   9   0   3       34.90       21.58     11.09 o 
  10   0   3        0.16       -0.06      6.98 o 
 -10   1   3        2.95        5.90      8.16 o 
  -9   1   3       15.60        3.04      6.45 o 
  -8   1   3      161.64      173.79     15.78 o 
  -7   1   3      222.52      218.35     12.10 o 
  -6   1   3      648.75      679.96     14.28 o 
  -5   1   3      452.71      467.46     10.58 o 
  -4   1   3      268.13      273.39      7.19 o 
  -3   1   3      477.16      492.19     10.93 o 
  -2   1   3      569.16      552.65     10.81 o 
  -1   1   3     1284.32     1176.88     27.15 o 
   0   1   3      307.72      307.25      6.77 o 
   1   1   3     1292.22     1239.32     16.50 o 
   2   1   3      566.15      528.17     12.07 o 
   3   1   3      481.95      492.11      9.40 o 
   4   1   3      267.11      283.83      7.11 o 
   5   1   3      451.33      461.77      9.87 o 
   6   1   3      632.97      679.32     19.45 o 
   7   1   3      222.11      217.21     10.43 o 
   8   1   3      167.38      181.99     15.51 o 
   9   1   3       15.66        5.11      6.71 o 
  10   1   3        3.01        2.31      7.62 o 
 -10   2   3       25.20       19.52      9.54 o 
  -9   2   3       30.44       47.63     13.25 o 
  -8   2   3      152.29      164.19     11.95 o 
  -7   2   3      496.78      496.18     20.05 o 
  -6   2   3      526.83      518.90     16.53 o 
  -5   2   3      118.12      129.98      6.14 o 
  -4   2   3      866.11      824.09     15.95 o 
  -3   2   3     2178.92     2225.41     40.27 o 
  -2   2   3     4118.07     4048.30     78.24 o 
  -1   2   3     1592.74     1454.02     26.49 o 
   0   2   3      772.81      807.02     15.72 o 
   1   2   3     1585.69     1492.38     22.82 o 
   2   2   3     4132.40     4144.01     58.71 o 
   3   2   3     2148.86     2174.91     30.50 o 
   4   2   3      856.49      787.52     15.50 o 
   5   2   3      112.16      121.00      8.23 o 
   6   2   3      523.04      503.24     16.78 o 
   7   2   3      495.86      475.90     17.12 o 
   8   2   3      156.34      170.15     29.41 o 
   9   2   3       30.68       32.38      7.15 o 
  10   2   3       25.32       16.15      8.18 o 
 -10   3   3        0.51        1.77      7.66 o 
  -9   3   3       38.64       52.98     10.54 o 
  -8   3   3        8.69       11.49      5.19 o 
  -7   3   3       62.11       66.21      7.50 o 
  -6   3   3      209.43      203.21     16.42 o 
  -5   3   3      220.42      218.38     10.50 o 
  -4   3   3      140.33      130.73      7.64 o 
  -3   3   3       89.37       86.21      5.91 o 
  -2   3   3      717.42      696.20     13.29 o 
  -1   3   3     5448.74     5310.03     76.27 o 
   0   3   3     6714.28     6845.80     97.20 o 
   1   3   3     5462.28     5327.27     76.60 o 
   2   3   3      710.34      708.76     12.33 o 
   3   3   3       90.94       92.86      4.01 o 
   4   3   3      143.10      133.84      4.92 o 
   5   3   3      216.92      224.87      8.06 o 
   6   3   3      216.84      210.97     11.65 o 
   7   3   3       65.92       64.71      8.14 o 
   8   3   3        8.31        5.49      4.54 o 
   9   3   3       38.62       58.59     10.39 o 
  10   3   3        0.46        2.65      6.82 o 
 -10   4   3        0.48        2.89     11.08 o 
  -9   4   3        4.33        8.53      6.33 o 
  -8   4   3       68.61       68.26     11.09 o 
  -7   4   3      260.04      254.01     13.83 o 
  -6   4   3      222.72      215.29     11.99 o 
  -5   4   3      436.36      412.77     14.77 o 
  -4   4   3       99.46      101.64      7.48 o 
  -3   4   3      314.78      274.19      7.62 o 
  -2   4   3     1060.14     1089.12     21.59 o 
  -1   4   3      830.11      771.06     18.92 o 
   0   4   3      753.34      746.86     15.17 o 
   1   4   3      836.36      803.40     16.29 o 
   2   4   3     1059.54     1081.22     20.29 o 
   3   4   3      309.51      265.50      9.24 o 
   4   4   3      100.87      111.20      4.90 o 
   5   4   3      435.83      434.32     20.85 o 
   6   4   3      223.98      238.20     12.96 o 
   7   4   3      262.06      277.67     14.78 o 
   8   4   3       68.20       61.84     11.39 o 
   9   4   3        4.69        6.29      6.79 o 
  10   4   3        0.48        4.05      6.42 o 
  -9   5   3        9.16       -7.23      9.16 o 
  -8   5   3        1.04       -9.45      6.59 o 
  -7   5   3       74.98       71.97      8.77 o 
  -6   5   3      286.78      295.13     14.08 o 
  -5   5   3      255.82      231.93     16.37 o 
  -4   5   3      158.60      138.01      8.83 o 
  -3   5   3      120.16      126.97      7.57 o 
  -2   5   3      499.42      501.57     13.08 o 
  -1   5   3      145.70      157.15      6.88 o 
   0   5   3      156.39      184.20     12.32 o 
   1   5   3      131.10      131.90      6.67 o 
   2   5   3      504.30      494.94     12.42 o 
   3   5   3      121.44      127.21      9.73 o 
   4   5   3      156.80      161.06     10.01 o 
   5   5   3      261.52      251.75     15.56 o 
   6   5   3      288.71      299.68     19.95 o 
   7   5   3       77.07       60.17      9.90 o 
   8   5   3        0.96       -0.59      5.24 o 
   9   5   3        9.46       14.93      7.01 o 
  -9   6   3       15.41       20.24     13.49 o 
  -8   6   3        9.19       15.62      9.15 o 
  -7   6   3       14.58        5.36      7.27 o 
  -6   6   3      101.64       90.81      9.21 o 
  -5   6   3      114.63      132.41     12.87 o 
  -4   6   3      153.35      140.69     25.55 o 
  -3   6   3      285.88      303.39     17.88 o 
  -2   6   3      176.85      206.75      8.18 o 
  -1   6   3      106.41      118.10      6.92 o 
   0   6   3      113.64      144.66      7.72 o 
   1   6   3      109.96      122.84      8.84 o 
   2   6   3      171.82      174.71     11.05 o 
   3   6   3      294.88      298.42     10.02 o 
   4   6   3      153.08      140.52     10.21 o 
   5   6   3      110.65      105.86     11.09 o 
   6   6   3      100.69       83.25     11.90 o 
   7   6   3       14.43        9.92      5.95 o 
   8   6   3        9.27       12.59      6.64 o 
   9   6   3       15.39       10.45      9.12 o 
  -8   7   3       25.15       24.31     10.89 o 
  -7   7   3       48.16       48.87     11.57 o 
  -6   7   3       24.07       27.47     15.90 o 
  -5   7   3       33.19       19.62     20.24 o 
  -4   7   3       98.48       75.78     11.73 o 
  -3   7   3      218.17      213.89     16.66 o 
  -2   7   3       73.85       79.99     11.71 o 
  -1   7   3      181.29      175.72      9.03 o 
   0   7   3      381.86      395.30     12.83 o 
   1   7   3      185.10      175.18      8.98 o 
   2   7   3       74.64       94.28     11.34 o 
   3   7   3      217.06      201.57     24.83 o 
   4   7   3       98.76      103.80     13.18 o 
   5   7   3       31.25       20.03      6.00 o 
   6   7   3       24.23       28.95      9.44 o 
   7   7   3       46.86       44.78     13.85 o 
   8   7   3       25.78       51.21     15.31 o 
  -8   8   3        2.74       12.61     18.31 o 
  -7   8   3        3.70        7.07      9.38 o 
  -6   8   3        7.84        7.81     12.29 o 
  -5   8   3       50.08       56.62     12.10 o 
  -4   8   3       46.59       17.83     12.29 o 
  -3   8   3       39.67       28.43      8.69 o 
  -2   8   3      107.62      122.79     13.92 o 
  -1   8   3      168.08      176.40     12.02 o 
   0   8   3        1.36        4.74      4.01 o 
   1   8   3      165.74      159.89      9.56 o 
   2   8   3      109.55      109.88      9.98 o 
   3   8   3       40.36       27.22      8.65 o 
   4   8   3       43.33       52.59     13.25 o 
   5   8   3       50.47       31.76     17.35 o 
   6   8   3        7.76        6.20     17.59 o 
   7   8   3        3.48       -6.10      5.49 o 
   8   8   3        2.82        2.17     16.53 o 
  -7   9   3        4.30       13.14     10.73 o 
  -6   9   3       14.52       13.66      9.60 o 
  -5   9   3        4.14        4.51      8.92 o 
  -4   9   3       18.94       18.48      9.03 o 
  -3   9   3       38.31       27.80     12.29 o 
  -2   9   3       32.06       13.50      7.62 o 
  -1   9   3       52.27       57.33      8.51 o 
   0   9   3        0.02        5.35      4.40 o 
   1   9   3       52.41       58.02      6.87 o 
   2   9   3       31.33       35.53      9.38 o 
   3   9   3       38.69       32.68     13.25 o 
   4   9   3       18.73       23.64      9.67 o 
   5   9   3        4.05        2.78      8.10 o 
   6   9   3       14.06       28.59     12.05 o 
   7   9   3        4.38       12.68     10.22 o 
  -6  10   3        9.42       -5.12      9.00 o 
  -5  10   3        6.95       -2.89      8.52 o 
  -4  10   3       63.89       51.57     12.61 o 
  -3  10   3        5.16        6.78      8.78 o 
  -2  10   3       13.82        7.28     10.36 o 
  -1  10   3       14.31       30.60      9.20 o 
   0  10   3       28.71       27.54      7.35 o 
   1  10   3       14.07       11.47      6.35 o 
   2  10   3       13.29        9.61      8.22 o 
   3  10   3        5.16        2.89      8.18 o 
   4  10   3       64.95       54.89     19.52 o 
   5  10   3        6.80       14.31     10.36 o 
   6  10   3        9.27        8.82      9.71 o 
  -5  11   3        6.12       18.43     11.35 o 
  -4  11   3        1.39        6.99      9.54 o 
  -3  11   3       31.92       33.76     11.41 o 
  -2  11   3        8.30       15.78      9.52 o 
  -1  11   3       17.15       13.49      8.69 o 
   0  11   3       20.34       20.03      9.33 o 
   1  11   3       16.65       27.95     14.46 o 
   2  11   3        8.12       16.03      9.18 o 
   3  11   3       31.95       27.84     10.98 o 
   4  11   3        1.37       -5.15      8.78 o 
   5  11   3        6.07       -0.84     10.12 o 
  -3  12   3        1.22       11.15     10.55 o 
  -2  12   3        8.72        6.72     10.21 o 
  -1  12   3       16.67       22.17     15.42 o 
   0  12   3       12.30        1.93     12.53 o 
   1  12   3       16.69       -0.48     13.01 o 
   2  12   3        8.75       10.60     13.01 o 
   3  12   3        1.21        6.49     15.42 o 
   0   0   4       92.25       72.72      3.57 o 
   1   0   4      159.45      173.60      6.17 o 
   2   0   4     1043.09      980.60     16.14 o 
   3   0   4     4499.34     4495.07     64.53 o 
   4   0   4      548.17      521.54     13.10 o 
   5   0   4        4.01        3.60      2.39 o 
   6   0   4      262.04      255.76      9.40 o 
   7   0   4      175.26      199.08     11.21 o 
   8   0   4      222.73      242.71     18.03 o 
   9   0   4       20.45       20.09      8.30 o 
  10   0   4        3.98        2.60      7.32 o 
 -10   1   4        2.26       -2.15      7.62 o 
  -9   1   4        0.70        6.75      6.82 o 
  -8   1   4        0.50        4.66      5.62 o 
  -7   1   4      189.30      187.80      9.22 o 
  -6   1   4      332.77      331.10     11.07 o 
  -5   1   4      441.13      475.95     10.67 o 
  -4   1   4     3767.23     3980.75     53.44 o 
  -3   1   4       18.53       19.70      2.31 o 
  -2   1   4     2935.74     2808.31     36.77 o 
  -1   1   4     6558.92     6415.37    102.48 o 
   0   1   4    13121.07    12946.85    204.67 o 
   1   1   4     6673.44     6380.85     74.53 o 
   2   1   4     2928.59     2825.79     36.47 o 
   3   1   4       20.64       24.40      2.12 o 
   4   1   4     3827.83     4070.80     58.78 o 
   5   1   4      437.09      434.55     19.53 o 
   6   1   4      334.87      313.69     14.83 o 
   7   1   4      184.01      178.21     10.80 o 
   8   1   4        0.45        0.32      4.10 o 
   9   1   4        0.56        1.33      6.30 o 
  10   1   4        2.29        9.58      8.16 o 
 -10   2   4        6.86        5.06      8.43 o 
  -9   2   4       40.40       56.57     10.98 o 
  -8   2   4       91.65       80.90      9.07 o 
  -7   2   4       43.67       37.09      6.71 o 
  -6   2   4      154.00      158.11      6.90 o 
  -5   2   4      498.61      480.52     12.02 o 
  -4   2   4      484.84      463.30     10.91 o 
  -3   2   4      148.82      151.84      6.81 o 
  -2   2   4       66.90       69.74      5.87 o 
  -1   2   4     3387.73     3198.90     54.56 o 
   0   2   4       66.75       65.48      3.61 o 
   1   2   4     3347.46     3289.03     47.04 o 
   2   2   4       66.03       62.50      3.92 o 
   3   2   4      161.95      153.23      8.39 o 
   4   2   4      469.19      460.15     10.63 o 
   5   2   4      511.76      502.67     23.33 o 
   6   2   4      147.36      152.19     10.01 o 
   7   2   4       44.77       24.20      5.58 o 
   8   2   4       93.16      109.29     11.91 o 
   9   2   4       41.57       56.95     10.13 o 
  10   2   4        6.71        2.23      7.32 o 
 -10   3   4       10.60       17.35     13.01 o 
  -9   3   4       20.21       26.84      8.22 o 
  -8   3   4       69.93       72.25      8.68 o 
  -7   3   4       22.26       18.31      5.15 o 
  -6   3   4       65.45       73.77     10.12 o 
  -5   3   4       26.91       25.62      8.88 o 
  -4   3   4      157.35      154.06     11.76 o 
  -3   3   4     1316.44     1292.19     26.77 o 
  -2   3   4      593.92      615.03     12.17 o 
  -1   3   4     1256.18     1266.68     21.11 o 
   0   3   4     1366.46     1356.92     25.89 o 
   1   3   4     1254.86     1251.57     24.99 o 
   2   3   4      613.07      631.18     11.41 o 
   3   3   4     1340.64     1286.97     22.01 o 
   4   3   4      152.05      142.92      5.35 o 
   5   3   4       27.97       30.62      3.74 o 
   6   3   4       69.95       83.23      9.58 o 
   7   3   4       22.94       18.55      5.54 o 
   8   3   4       70.34       83.11      9.58 o 
   9   3   4       21.30       12.18      6.93 o 
  10   3   4       10.79        7.72      8.30 o 
 -10   4   4       17.50       11.09     12.05 o 
  -9   4   4        0.79        5.95      7.32 o 
  -8   4   4       31.63       29.39      6.70 o 
  -7   4   4      493.67      500.34     18.37 o 
  -6   4   4       83.62       65.69      7.40 o 
  -5   4   4      138.69      150.46      9.30 o 
  -4   4   4      538.67      569.96     18.51 o 
  -3   4   4      359.99      413.82     10.00 o 
  -2   4   4     2440.46     2455.99     38.04 o 
  -1   4   4     1104.32     1156.52     20.55 o 
   0   4   4      258.12      256.53      7.84 o 
   1   4   4     1095.07     1101.04     20.59 o 
   2   4   4     2412.29     2403.54     34.46 o 
   3   4   4      362.72      386.62      9.12 o 
   4   4   4      537.77      589.35     12.12 o 
   5   4   4      135.06      145.19     17.25 o 
   6   4   4       85.20       85.68     10.42 o 
   7   4   4      493.20      516.51     19.32 o 
   8   4   4       32.03       37.70     10.82 o 
   9   4   4        0.88        3.23      6.71 o 
  10   4   4       18.23       21.55      8.65 o 
  -9   5   4        9.52        5.38      9.64 o 
  -8   5   4        8.85        6.03      7.71 o 
  -7   5   4       24.58       14.94      7.84 o 
  -6   5   4       43.96       35.40      9.15 o 
  -5   5   4      241.61      253.03     12.03 o 
  -4   5   4       83.06       85.88      9.64 o 
  -3   5   4      992.27     1063.90     41.29 o 
  -2   5   4      350.74      368.59     11.07 o 
  -1   5   4     1403.06     1393.04     25.33 o 
   0   5   4       60.73       57.96      7.06 o 
   1   5   4     1393.94     1387.76     25.59 o 
   2   5   4      346.31      353.62     10.30 o 
   3   5   4      980.16     1016.97     18.20 o 
   4   5   4       80.66       87.52      8.03 o 
   5   5   4      247.36      249.46     13.19 o 
   6   5   4       45.67       46.38      7.26 o 
   7   5   4       24.68        4.70      5.48 o 
   8   5   4        9.22        3.02      5.49 o 
   9   5   4        9.28       19.16      7.45 o 
  -9   6   4       14.51       17.35     12.53 o 
  -8   6   4       30.38       22.46     17.35 o 
  -7   6   4        4.80        5.07      7.58 o 
  -6   6   4       18.44       33.12      9.52 o 
  -5   6   4       13.40       14.16      4.61 o 
  -4   6   4       67.59       58.57      9.87 o 
  -3   6   4      135.49      112.48     12.44 o 
  -2   6   4      127.45      143.58      9.90 o 
  -1   6   4       98.79       96.73      6.68 o 
   0   6   4      182.55      201.11      8.73 o 
   1   6   4      102.62       95.04      8.21 o 
   2   6   4      127.68      130.49     12.27 o 
   3   6   4      133.49      154.32      8.30 o 
   4   6   4       71.38       76.43      9.59 o 
   5   6   4       12.79        3.97      4.39 o 
   6   6   4       18.82       17.84      5.96 o 
   7   6   4        5.35        6.24      5.53 o 
   8   6   4       30.04       17.50      6.86 o 
   9   6   4       14.36       21.28      8.05 o 
  -8   7   4        7.82       14.99      9.37 o 
  -7   7   4       63.66       81.14     24.10 o 
  -6   7   4       20.86        8.07      8.43 o 
  -5   7   4      122.44      126.97     19.04 o 
  -4   7   4      140.71      158.50     15.78 o 
  -3   7   4       28.05       60.22     16.15 o 
  -2   7   4       46.43       32.91      8.32 o 
  -1   7   4      144.63      144.62      8.22 o 
   0   7   4        0.75        0.92      3.54 o 
   1   7   4      148.04      164.60      8.83 o 
   2   7   4       46.09       32.78      8.70 o 
   3   7   4       28.61       42.92      8.80 o 
   4   7   4      141.44      141.23     15.91 o 
   5   7   4      121.40      122.77     17.53 o 
   6   7   4       19.57       13.15      6.44 o 
   7   7   4       63.86       78.40     14.84 o 
   8   7   4        8.10        8.83      8.44 o 
  -8   8   4       10.23       21.06     10.76 o 
  -7   8   4        0.34       -2.48      8.92 o 
  -6   8   4       50.24       58.33     12.44 o 
  -5   8   4        1.17        8.29      7.66 o 
  -4   8   4      107.09      122.30     15.24 o 
  -3   8   4       20.56       26.40      8.78 o 
  -2   8   4      150.31      167.68     20.49 o 
  -1   8   4       43.98       58.31      8.12 o 
   0   8   4      680.67      727.71     19.10 o 
   1   8   4       42.68       49.91      6.19 o 
   2   8   4      153.05      180.97     20.18 o 
   3   8   4       21.58        3.86      9.16 o 
   4   8   4      107.29      105.78     14.01 o 
   5   8   4        1.26        2.04      7.27 o 
   6   8   4       49.82       41.76     11.32 o 
   7   8   4        0.34       -3.36      5.52 o 
   8   8   4       10.35       15.38     10.44 o 
  -7   9   4        3.08       -0.57      9.49 o 
  -6   9   4        0.34      -10.53      8.50 o 
  -5   9   4       28.85       15.99      8.91 o 
  -4   9   4        6.33        3.25     19.52 o 
  -3   9   4       19.64       22.41      8.52 o 
  -2   9   4       95.47      103.48     13.80 o 
  -1   9   4       59.38       69.77     14.17 o 
   0   9   4       59.05       47.41      6.46 o 
   1   9   4       57.95       68.31      8.80 o 
   2   9   4       95.34       91.87      9.71 o 
   3   9   4       19.61       14.16      9.16 o 
   4   9   4        6.32       14.39      8.10 o 
   5   9   4       28.28       27.02     11.00 o 
   6   9   4        0.32        5.34      9.60 o 
   7   9   4        3.12       16.79     10.34 o 
  -6  10   4        2.06       10.48     10.39 o 
  -5  10   4       17.92       24.85     11.32 o 
  -4  10   4       10.96       12.48     14.22 o 
  -3  10   4        6.04       -0.54      8.09 o 
  -2  10   4        8.43        1.43     20.24 o 
  -1  10   4       68.93       60.08     11.41 o 
   0  10   4       13.26       -2.29      5.73 o 
   1  10   4       69.80       71.86      9.55 o 
   2  10   4        8.11        1.48      7.75 o 
   3  10   4        6.18        9.99      8.38 o 
   4  10   4       10.64       -8.69     13.98 o 
   5  10   4       17.75        9.27      9.71 o 
   6  10   4        2.24        2.71     13.49 o 
  -5  11   4        8.27       -7.51     13.01 o 
  -4  11   4        3.74       21.06     10.84 o 
  -3  11   4        1.62        3.02      9.37 o 
  -2  11   4        0.40        1.20      7.87 o 
  -1  11   4       22.32       19.59      9.37 o 
   0  11   4        5.91       -7.64      7.06 o 
   1  11   4       22.79       10.60     12.05 o 
   2  11   4        0.47        2.91      7.93 o 
   3  11   4        1.48        8.36      9.60 o 
   4  11   4        3.62        8.30     10.19 o 
   5  11   4        8.40       15.95     10.84 o 
  -3  12   4        6.54        6.69     10.55 o 
  -2  12   4        7.94        4.01      9.52 o 
  -1  12   4        3.19        7.23     13.01 o 
   0  12   4        3.15        3.86     13.49 o 
   1  12   4        3.11      -14.46     11.08 o 
   2  12   4        8.05        9.64     14.46 o 
   3  12   4        6.57       -8.19      9.52 o 
   1   0   5      298.24      294.87      5.61 o 
   2   0   5     3224.42     3312.74     47.87 o 
   3   0   5     2670.41     2709.63     40.76 o 
   4   0   5        1.72        3.12      2.26 o 
   5   0   5      530.00      505.43     12.61 o 
   6   0   5      100.83      107.65      6.93 o 
   7   0   5      307.03      309.91     13.56 o 
   8   0   5       97.32       87.69     12.77 o 
   9   0   5      110.47      125.80     15.16 o 
  10   0   5        2.96        2.85      7.47 o 
 -10   1   5       22.29       21.90      9.37 o 
  -9   1   5       50.11       37.82     13.74 o 
  -8   1   5      137.40      138.60     14.00 o 
  -7   1   5      110.19      128.09      7.86 o 
  -6   1   5       91.11      111.22      6.49 o 
  -5   1   5       22.32       24.27      3.28 o 
  -4   1   5     3408.76     3723.82     50.11 o 
  -3   1   5     1818.38     1722.57     24.63 o 
  -2   1   5      404.82      390.71      8.52 o 
  -1   1   5    14375.91    14313.78    220.64 o 
   0   1   5     1018.94      988.94     18.35 o 
   1   1   5    14478.11    13817.02    170.80 o 
   2   1   5      400.28      380.30      7.03 o 
   3   1   5     1795.03     1714.12     26.81 o 
   4   1   5     3413.93     3758.60     58.95 o 
   5   1   5       26.28       31.15      8.59 o 
   6   1   5       88.51      103.29      8.28 o 
   7   1   5      107.98      107.57      9.75 o 
   8   1   5      139.52      124.98     10.32 o 
   9   1   5       53.07       69.03     14.94 o 
  10   1   5       22.25       26.03      9.88 o 
 -10   2   5        6.95        2.89     10.60 o 
  -9   2   5        3.22        6.49      6.93 o 
  -8   2   5      212.65      236.00     13.77 o 
  -7   2   5      413.32      406.47     15.78 o 
  -6   2   5      617.21      638.22     14.01 o 
  -5   2   5       73.49       82.80      5.05 o 
  -4   2   5       46.67       47.33      3.89 o 
  -3   2   5     1110.14     1199.57     24.72 o 
  -2   2   5     1255.04     1241.20     24.44 o 
  -1   2   5     2761.72     2624.81     45.41 o 
   0   2   5      281.53      243.55      7.01 o 
   1   2   5     2770.68     2685.83     39.31 o 
   2   2   5     1256.81     1233.49     17.81 o 
   3   2   5     1118.49     1240.06     18.22 o 
   4   2   5       47.45       52.01      9.99 o 
   5   2   5       79.88       84.73      7.30 o 
   6   2   5      616.81      651.23     21.81 o 
   7   2   5      419.40      428.63     16.24 o 
   8   2   5      215.48      237.07     16.47 o 
   9   2   5        3.40        5.36      5.67 o 
  10   2   5        7.06       -2.70      6.93 o 
 -10   3   5        4.68       11.08     11.08 o 
  -9   3   5       52.00       58.80     17.35 o 
  -8   3   5       50.59       53.78     10.74 o 
  -7   3   5       74.38       59.55      6.46 o 
  -6   3   5       53.36       51.30     10.96 o 
  -5   3   5      141.25      137.21      8.63 o 
  -4   3   5      131.85      120.31      7.36 o 
  -3   3   5      697.17      696.07     15.33 o 
  -2   3   5     1129.72     1160.80     22.99 o 
  -1   3   5      213.02      182.77      7.73 o 
   0   3   5        0.60       -0.75      1.96 o 
   1   3   5      206.76      172.78      6.59 o 
   2   3   5     1116.96     1114.44     16.84 o 
   3   3   5      695.47      697.08     13.95 o 
   4   3   5      142.93      145.80      5.59 o 
   5   3   5      139.97      145.86      7.01 o 
   6   3   5       55.57       46.80      8.08 o 
   7   3   5       75.68       71.78      8.29 o 
   8   3   5       49.45       53.44     19.10 o 
   9   3   5       51.59       39.03      9.18 o 
  10   3   5        4.95       -0.03      7.47 o 
 -10   4   5        1.57        0.48     11.08 o 
  -9   4   5        6.23        6.69      7.47 o 
  -8   4   5       36.51       25.52      8.34 o 
  -7   4   5      252.87      248.04     13.32 o 
  -6   4   5       98.01       96.82      9.41 o 
  -5   4   5      183.70      191.94     10.30 o 
  -4   4   5       33.56       40.90      5.05 o 
  -3   4   5      123.81      125.93      9.22 o 
  -2   4   5      471.00      468.53     11.91 o 
  -1   4   5       46.03       43.83      7.79 o 
   0   4   5       37.24       28.05      3.41 o 
   1   4   5       44.44       46.31      4.08 o 
   2   4   5      491.47      505.04     12.28 o 
   3   4   5      120.20      125.08      6.97 o 
   4   4   5       36.08       40.69      3.88 o 
   5   4   5      182.53      175.72     10.97 o 
   6   4   5      103.01      100.59      9.33 o 
   7   4   5      252.35      236.68     16.49 o 
   8   4   5       35.55       38.07      7.10 o 
   9   4   5        6.29        0.43      6.11 o 
  10   4   5        1.52        1.86      7.13 o 
  -9   5   5        3.31       -6.78      7.32 o 
  -8   5   5       32.25       16.97      7.82 o 
  -7   5   5       27.55       12.69      9.40 o 
  -6   5   5      163.57      170.74     40.98 o 
  -5   5   5       97.24      106.03     17.50 o 
  -4   5   5      298.99      280.79     12.24 o 
  -3   5   5      203.74      210.01     14.66 o 
  -2   5   5      606.96      612.17     13.54 o 
  -1   5   5      287.64      263.31      8.64 o 
   0   5   5       63.05       67.72      5.09 o 
   1   5   5      288.66      272.82     12.50 o 
   2   5   5      618.01      606.42     14.37 o 
   3   5   5      206.12      217.93      7.37 o 
   4   5   5      292.01      294.79     10.77 o 
   5   5   5       97.75      119.96     12.94 o 
   6   5   5      161.73      177.15     12.34 o 
   7   5   5       27.85       20.63      6.39 o 
   8   5   5       33.15       25.48      7.34 o 
   9   5   5        3.24        2.05      6.24 o 
  -9   6   5       17.35       11.57     12.05 o 
  -8   6   5        1.97       -6.08      7.75 o 
  -7   6   5        3.09        1.18      7.06 o 
  -6   6   5       56.28       68.94     15.91 o 
  -5   6   5       80.20       91.81     23.86 o 
  -4   6   5       43.57       47.18     11.81 o 
  -3   6   5        3.08        1.48      5.27 o 
  -2   6   5      295.86      342.22     13.71 o 
  -1   6   5      297.51      291.27      9.89 o 
   0   6   5      583.15      631.26     18.94 o 
   1   6   5      302.78      299.18     10.44 o 
   2   6   5      290.41      327.01     13.71 o 
   3   6   5        2.82        3.38      3.26 o 
   4   6   5       41.72       58.48     12.65 o 
   5   6   5       79.02       87.32     12.59 o 
   6   6   5       53.76       57.08      8.19 o 
   7   6   5        2.68        3.37      6.36 o 
   8   6   5        2.13        7.25      6.03 o 
   9   6   5       17.22       35.60      8.71 o 
  -8   7   5       14.68       26.65     14.22 o 
  -7   7   5       10.63       12.85      8.45 o 
  -6   7   5       49.67       48.15     22.41 o 
  -5   7   5       13.73       13.06     14.22 o 
  -4   7   5       25.83       23.23      9.40 o 
  -3   7   5      168.63      184.42     15.78 o 
  -2   7   5      118.56      117.24     10.00 o 
  -1   7   5       24.58       26.70      4.69 o 
   0   7   5       36.60       48.23      6.83 o 
   1   7   5       22.70       22.78      4.82 o 
   2   7   5      118.07      114.70      7.63 o 
   3   7   5      164.32      166.09     10.65 o 
   4   7   5       26.75       18.96      8.09 o 
   5   7   5       15.11       10.69      5.20 o 
   6   7   5       49.60       42.80      7.84 o 
   7   7   5       10.31       17.49      6.80 o 
   8   7   5       14.41       14.15      7.30 o 
  -8   8   5        4.74        9.81     10.01 o 
  -7   8   5        0.05       20.18     10.16 o 
  -6   8   5        3.65        7.34      8.78 o 
  -5   8   5        2.23        3.45      7.47 o 
  -4   8   5      107.95      116.68     14.61 o 
  -3   8   5       61.97       72.48     11.81 o 
  -2   8   5       36.71       30.55      8.69 o 
  -1   8   5       67.15       64.93      8.62 o 
   0   8   5       30.74       29.73      7.10 o 
   1   8   5       62.75       62.78      6.61 o 
   2   8   5       37.25       40.37      5.77 o 
   3   8   5       63.06       65.56     11.00 o 
   4   8   5      108.93      115.48     17.83 o 
   5   8   5        1.79        0.63      7.66 o 
   6   8   5        3.47        2.02     16.39 o 
   7   8   5        0.01       -2.54      5.91 o 
   8   8   5        4.73        6.10      6.97 o 
  -7   9   5        9.09        4.92      9.35 o 
  -6   9   5        0.25        1.07      9.03 o 
  -5   9   5       22.42       21.08      9.84 o 
  -4   9   5        3.82        0.28      7.66 o 
  -3   9   5       72.63       78.83     12.44 o 
  -2   9   5        5.55       12.05      7.62 o 
  -1   9   5       77.64       65.24      8.79 o 
   0   9   5       54.50       61.49     10.06 o 
   1   9   5       77.68       68.01      7.33 o 
   2   9   5        5.45        5.21      7.70 o 
   3   9   5       75.82       80.36     25.55 o 
   4   9   5        3.93        9.58      8.29 o 
   5   9   5       21.51       25.51     12.29 o 
   6   9   5        0.25        6.08      9.38 o 
   7   9   5        9.12       13.98     18.80 o 
  -6  10   5        3.25       -5.38      8.50 o 
  -5  10   5        2.83       17.71     10.16 o 
  -4  10   5       96.69      133.86     17.34 o 
  -3  10   5        8.29        7.27      8.00 o 
  -2  10   5        0.59       -1.19      6.79 o 
  -1  10   5       18.68       21.54      8.69 o 
   0  10   5        0.00       -1.25      5.57 o 
   1  10   5       18.73       32.19      7.60 o 
   2  10   5        0.48        0.36      8.19 o 
   3  10   5        8.26        3.33      8.92 o 
   4  10   5       97.20       85.78     15.29 o 
   5  10   5        3.06        8.80     10.42 o 
   6  10   5        3.12        7.16     12.77 o 
  -5  11   5        6.16        3.14     13.49 o 
  -4  11   5        1.41        4.93     14.70 o 
  -3  11   5       58.25       53.45     14.22 o 
  -2  11   5       12.92       30.74     10.39 o 
  -1  11   5        0.48       -0.07      7.87 o 
   0  11   5        1.98        3.60      7.47 o 
   1  11   5        0.42        2.72      7.96 o 
   2  11   5       12.81       25.96     12.77 o 
   3  11   5       57.35       62.53     13.08 o 
   4  11   5        1.38       -7.06      8.34 o 
   5  11   5        6.28        7.28     10.63 o 
  -2  12   5       14.26       18.65     14.46 o 
  -1  12   5        0.43       -8.68     11.57 o 
   0  12   5        0.26       -5.30     13.01 o 
   1  12   5        0.45       -5.78     13.98 o 
   2  12   5       14.17       25.06     16.39 o 
   0   0   6     1789.16     1889.12     32.25 o 
   1   0   6       79.13       64.77      2.70 o 
   2   0   6      265.50      282.70      6.89 o 
   3   0   6      686.06      630.92     17.71 o 
   4   0   6      751.85      807.38     15.73 o 
   5   0   6      105.37       97.35      7.71 o 
   6   0   6      334.94      346.38     12.56 o 
   7   0   6      126.56      112.06      8.93 o 
   8   0   6       77.43       77.36      8.38 o 
   9   0   6        4.65        6.22      7.13 o 
  10   0   6        0.70        3.11      7.40 o 
 -10   1   6        3.50        7.89      8.16 o 
  -9   1   6        2.36        0.38      7.23 o 
  -8   1   6       19.22       19.10      7.41 o 
  -7   1   6       33.19       39.76      5.38 o 
  -6   1   6      106.42      115.61      6.14 o 
  -5   1   6      148.56      162.61      6.33 o 
  -4   1   6     1251.50     1146.34     18.94 o 
  -3   1   6     1071.23     1122.02     19.91 o 
  -2   1   6     1719.48     1634.83     26.60 o 
  -1   1   6      288.42      308.11     10.98 o 
   0   1   6       21.35       20.94      3.20 o 
   1   1   6      299.51      313.29      5.58 o 
   2   1   6     1762.87     1734.14     23.57 o 
   3   1   6     1054.10     1140.45     19.04 o 
   4   1   6     1278.62     1202.69     26.45 o 
   5   1   6      144.52      140.94      9.59 o 
   6   1   6      108.99      104.23     16.39 o 
   7   1   6       31.85       36.05      5.98 o 
   8   1   6       19.63       18.61      5.70 o 
   9   1   6        2.17       -6.75      6.13 o 
  10   1   6        3.83        0.43      7.32 o 
 -10   2   6        1.02        3.37     10.60 o 
  -9   2   6       81.68       99.44     34.70 o 
  -8   2   6       44.17       41.24      8.80 o 
  -7   2   6       56.66       50.34      8.58 o 
  -6   2   6       66.02       64.22      6.13 o 
  -5   2   6      220.65      224.25      8.38 o 
  -4   2   6      285.49      302.94      8.06 o 
  -3   2   6      292.64      302.96      9.44 o 
  -2   2   6      231.83      234.02      7.13 o 
  -1   2   6      275.91      275.31      8.69 o 
   0   2   6      964.62      902.19     17.94 o 
   1   2   6      284.35      287.45      7.17 o 
   2   2   6      241.48      243.67      5.51 o 
   3   2   6      291.08      316.04      6.97 o 
   4   2   6      286.07      288.94      9.24 o 
   5   2   6      223.36      210.08     12.60 o 
   6   2   6       67.25       63.71      7.19 o 
   7   2   6       60.48       57.93      8.43 o 
   8   2   6       45.83       38.60      8.00 o 
   9   2   6       81.00       88.90     10.74 o 
  10   2   6        1.10        3.07      7.66 o 
 -10   3   6        3.61        3.86     10.12 o 
  -9   3   6        5.35       -7.23      8.19 o 
  -8   3   6       41.65       28.83     13.98 o 
  -7   3   6        1.46        3.15      3.83 o 
  -6   3   6       30.50       23.01      4.77 o 
  -5   3   6       29.80       33.80      5.05 o 
  -4   3   6       18.32       13.73      3.74 o 
  -3   3   6     3257.43     3190.92     93.38 o 
  -2   3   6     1704.69     1728.17     31.56 o 
  -1   3   6      850.72      863.24     18.06 o 
   0   3   6       38.91       39.68      3.75 o 
   1   3   6      843.47      833.48     18.14 o 
   2   3   6     1676.67     1661.35     23.89 o 
   3   3   6     3317.22     3345.08     49.85 o 
   4   3   6       15.78       15.39      4.24 o 
   5   3   6       33.26       26.44      3.96 o 
   6   3   6       29.15       30.72      5.67 o 
   7   3   6        1.35       -0.99      7.15 o 
   8   3   6       40.29       35.11      8.65 o 
   9   3   6        6.05        6.77      6.64 o 
  10   3   6        3.82       -6.04      5.88 o 
 -10   4   6       16.79        0.96     11.09 o 
  -9   4   6        2.64        4.30      6.98 o 
  -8   4   6       75.43       84.34     12.41 o 
  -7   4   6      425.05      455.41     18.36 o 
  -6   4   6       78.47       78.34      7.87 o 
  -5   4   6       43.74       37.73      7.64 o 
  -4   4   6       19.92       28.14      4.58 o 
  -3   4   6       34.56       32.19      3.38 o 
  -2   4   6      285.99      294.43      8.08 o 
  -1   4   6      270.37      244.66      9.19 o 
   0   4   6      623.60      573.70     14.59 o 
   1   4   6      263.38      229.35      8.63 o 
   2   4   6      292.98      296.04      7.91 o 
   3   4   6       35.86       32.24      3.33 o 
   4   4   6       21.36       21.72      3.27 o 
   5   4   6       41.28       44.80      4.83 o 
   6   4   6       78.62       62.34      9.05 o 
   7   4   6      422.84      454.89     21.22 o 
   8   4   6       75.68       98.42     10.62 o 
   9   4   6        2.75       -3.36      6.11 o 
  10   4   6       16.69       22.81     14.70 o 
  -9   5   6       14.21       20.40      9.40 o 
  -8   5   6       15.16       18.90      6.66 o 
  -7   5   6       32.29       30.21      8.84 o 
  -6   5   6      175.31      165.86     15.51 o 
  -5   5   6       97.61      109.73     12.27 o 
  -4   5   6      248.33      223.98     25.06 o 
  -3   5   6      899.93      922.52     32.59 o 
  -2   5   6      391.78      406.08     11.49 o 
  -1   5   6      650.99      602.08     13.74 o 
   0   5   6      154.99      148.83      7.03 o 
   1   5   6      639.42      570.75     13.97 o 
   2   5   6      388.75      380.52     11.13 o 
   3   5   6      879.72      911.92     17.19 o 
   4   5   6      251.65      240.34     12.66 o 
   5   5   6      103.11       95.79     14.40 o 
   6   5   6      176.03      197.41     12.89 o 
   7   5   6       31.52       25.86      6.57 o 
   8   5   6       15.39       22.55      6.93 o 
   9   5   6       14.21       12.66      7.98 o 
  -9   6   6       27.27       24.81     10.60 o 
  -8   6   6       44.97       30.48     12.29 o 
  -7   6   6        0.70       -6.02      5.96 o 
  -6   6   6       84.60       83.71     14.70 o 
  -5   6   6       92.69       67.59     11.07 o 
  -4   6   6      162.26      204.40     16.02 o 
  -3   6   6      225.45      239.86     16.53 o 
  -2   6   6      168.94      200.43     11.11 o 
  -1   6   6      486.60      581.75     14.48 o 
   0   6   6      102.11      129.55      9.36 o 
   1   6   6      493.74      545.93     16.92 o 
   2   6   6      168.10      170.52      8.35 o 
   3   6   6      229.97      249.22      9.53 o 
   4   6   6      161.53      135.44     10.52 o 
   5   6   6       93.48       79.54     10.34 o 
   6   6   6       84.78       87.98     11.53 o 
   7   6   6        0.51       -4.04      4.72 o 
   8   6   6       43.86       32.27     16.69 o 
   9   6   6       27.35       27.94      8.43 o 
  -8   7   6       26.09       34.27     10.89 o 
  -7   7   6        6.50       10.39     11.81 o 
  -6   7   6       53.30       52.30     11.07 o 
  -5   7   6       98.51       66.53     11.45 o 
  -4   7   6      306.00      350.13     28.93 o 
  -3   7   6       62.47       41.72      9.03 o 
  -2   7   6      289.17      282.31     13.93 o 
  -1   7   6      247.50      278.92     10.62 o 
   0   7   6       42.85       49.66      5.83 o 
   1   7   6      249.10      290.95     18.30 o 
   2   7   6      289.58      293.51     11.04 o 
   3   7   6       63.58       55.53      8.04 o 
   4   7   6      306.65      323.98     28.93 o 
   5   7   6       97.02      111.40     10.56 o 
   6   7   6       53.67       39.28      7.64 o 
   7   7   6        6.08       13.81      6.45 o 
   8   7   6       26.39       29.29      8.25 o 
  -8   8   6        3.81        5.30      9.20 o 
  -7   8   6       11.91        7.60      9.13 o 
  -6   8   6       27.36       43.28     12.01 o 
  -5   8   6        7.89       10.15      8.44 o 
  -4   8   6       82.41       80.61     33.50 o 
  -3   8   6       71.44       52.73     15.91 o 
  -2   8   6       71.68       91.79     12.56 o 
  -1   8   6       81.14       80.49     11.13 o 
   0   8   6      238.54      263.07     11.31 o 
   1   8   6       80.36       84.65     10.66 o 
   2   8   6       71.86       87.35      8.49 o 
   3   8   6       70.82       59.31     10.76 o 
   4   8   6       83.53       81.46     12.70 o 
   5   8   6        8.16       17.48      9.26 o 
   6   8   6       26.59       35.42     11.45 o 
   7   8   6       12.05        3.26      6.36 o 
   8   8   6        4.09       -4.24      6.65 o 
  -7   9   6       25.01       17.11     10.91 o 
  -6   9   6       22.86       27.23     11.25 o 
  -5   9   6        3.34       12.00      8.99 o 
  -4   9   6       10.12       17.89     10.36 o 
  -3   9   6       20.12       28.85      9.47 o 
  -2   9   6       36.59       57.61     10.89 o 
  -1   9   6       60.64       62.67      8.70 o 
   0   9   6       28.13       22.03      6.47 o 
   1   9   6       61.36       62.46      7.13 o 
   2   9   6       38.11       32.22      7.16 o 
   3   9   6       20.03       17.04      8.20 o 
   4   9   6        9.23       15.22      8.69 o 
   5   9   6        3.49        3.96     13.98 o 
   6   9   6       22.89       16.43      9.90 o 
   7   9   6       25.30       16.10     20.24 o 
  -6  10   6        3.42        1.31      7.96 o 
  -5  10   6        0.15       -0.96     12.05 o 
  -4  10   6        6.25        9.40      8.18 o 
  -3  10   6        3.50        6.75      8.18 o 
  -2  10   6       22.93       30.26      9.67 o 
  -1  10   6       70.99       71.97     17.11 o 
   0  10   6       12.14        5.71      5.88 o 
   1  10   6       70.65       67.62      9.74 o 
   2  10   6       22.31       11.68      8.43 o 
   3  10   6        3.37      -10.19      6.79 o 
   4  10   6        5.85        4.45      8.78 o 
   5  10   6        0.14        0.34      9.47 o 
   6  10   6        3.65       -3.29     14.22 o 
  -4  11   6        3.22       -2.39      9.33 o 
  -3  11   6       18.04       28.41     10.65 o 
  -2  11   6        5.22        4.13      8.30 o 
  -1  11   6       21.90       28.51     27.71 o 
   0  11   6        7.91       12.53     12.05 o 
   1  11   6       22.08       11.88      8.65 o 
   2  11   6        4.89        7.31      8.65 o 
   3  11   6       17.61        8.15      8.80 o 
   4  11   6        3.09        9.46     10.34 o 
  -2  12   6        3.84       15.06     10.55 o 
  -1  12   6        2.85        5.05      9.18 o 
   0  12   6        1.20      -10.60     11.08 o 
   1  12   6        2.65        0.96     14.46 o 
   2  12   6        3.82       17.35     15.90 o 
   1   0   7      182.51      171.21      4.47 o 
   2   0   7     1937.58     1854.91     28.81 o 
   3   0   7       36.40       36.75      5.77 o 
   4   0   7       58.63       82.37      8.91 o 
   5   0   7        0.66       -1.59      2.51 o 
   6   0   7      161.35      176.17      9.64 o 
   7   0   7      209.22      209.83     12.18 o 
   8   0   7       83.18       80.11      8.54 o 
   9   0   7      137.79      159.90     16.69 o 
  10   0   7       21.46       17.31      8.90 o 
 -10   1   7        0.72       -2.89     10.60 o 
  -9   1   7       18.83       18.51      8.30 o 
  -8   1   7      131.63      143.92     14.27 o 
  -7   1   7        1.24        3.33      3.84 o 
  -6   1   7      106.75      110.53      6.03 o 
  -5   1   7      434.53      438.41     10.32 o 
  -4   1   7      213.58      214.44      6.51 o 
  -3   1   7     1641.81     1616.21     26.84 o 
  -2   1   7     1555.37     1462.71     27.97 o 
  -1   1   7     2355.99     2266.37     39.21 o 
   0   1   7     7559.08     7325.78    101.42 o 
   1   1   7     2353.42     2241.95     27.60 o 
   2   1   7     1551.83     1479.91     21.21 o 
   3   1   7     1611.61     1628.75     26.19 o 
   4   1   7      214.34      207.60      9.81 o 
   5   1   7      446.83      416.72     12.99 o 
   6   1   7      111.78      130.64     20.00 o 
   7   1   7        1.01        7.03      4.09 o 
   8   1   7      128.07      130.67     15.35 o 
   9   1   7       19.79       11.83     13.74 o 
  10   1   7        0.69        1.86      7.62 o 
 -10   2   7       10.52       -2.41     10.12 o 
  -9   2   7       14.54       40.48     13.98 o 
  -8   2   7      157.27      153.66     26.75 o 
  -7   2   7      137.08      151.15     10.58 o 
  -6   2   7      162.83      162.08      7.18 o 
  -5   2   7      382.32      361.55      9.47 o 
  -4   2   7      786.73      809.24     17.10 o 
  -3   2   7      298.45      279.95     14.97 o 
  -2   2   7      310.93      325.27      8.63 o 
  -1   2   7      298.11      282.98      6.93 o 
   0   2   7       17.68       22.75      1.99 o 
   1   2   7      308.60      290.48     10.32 o 
   2   2   7      297.22      302.56      7.56 o 
   3   2   7      293.18      278.79      7.19 o 
   4   2   7      781.77      820.00     13.60 o 
   5   2   7      386.39      369.94     22.67 o 
   6   2   7      164.63      152.56     12.01 o 
   7   2   7      139.25      137.85     10.55 o 
   8   2   7      157.92      160.55     12.39 o 
   9   2   7       13.83       25.90      6.86 o 
  10   2   7       10.29       18.49     11.33 o 
 -10   3   7        3.68       -8.68      9.64 o 
  -9   3   7       16.31        9.16     10.60 o 
  -8   3   7       12.27       18.36      9.64 o 
  -7   3   7      268.05      279.01     14.53 o 
  -6   3   7       37.25       30.79      4.73 o 
  -5   3   7      828.03      807.68     18.58 o 
  -4   3   7      258.08      239.70      9.75 o 
  -3   3   7      929.34      963.75     21.11 o 
  -2   3   7     1973.89     1990.53     81.90 o 
  -1   3   7      167.07      155.46      8.46 o 
   0   3   7      201.95      176.54      6.66 o 
   1   3   7      169.01      160.07      8.98 o 
   2   3   7     2000.90     1965.51     27.83 o 
   3   3   7      944.73      968.43     15.59 o 
   4   3   7      261.73      254.46     11.69 o 
   5   3   7      814.65      830.24     24.19 o 
   6   3   7       38.79       25.64      5.80 o 
   7   3   7      267.57      288.14     15.02 o 
   8   3   7       12.85       11.69      6.04 o 
   9   3   7       15.53        9.62      7.47 o 
  10   3   7        3.92       -5.01      6.77 o 
 -10   4   7        0.08       -8.68     11.08 o 
  -9   4   7       15.48       10.89      9.40 o 
  -8   4   7       37.44       34.94      9.20 o 
  -7   4   7       98.90      148.60     11.92 o 
  -6   4   7      138.19      110.34     22.42 o 
  -5   4   7       24.80       10.35      4.00 o 
  -4   4   7       70.95       73.27      5.95 o 
  -3   4   7       41.27       41.85      5.98 o 
  -2   4   7     1459.38     1403.14     27.97 o 
  -1   4   7       37.06       27.75      3.75 o 
   0   4   7      225.33      205.14      8.02 o 
   1   4   7       35.36       34.80      4.17 o 
   2   4   7     1476.53     1410.51     35.68 o 
   3   4   7       47.44       47.07      4.24 o 
   4   4   7       72.49       70.31      4.76 o 
   5   4   7       27.37       32.70      5.93 o 
   6   4   7      137.16      111.10     10.11 o 
   7   4   7       97.24      100.32     11.35 o 
   8   4   7       36.93       26.50      6.78 o 
   9   4   7       15.38       12.29      7.84 o 
  10   4   7        0.08        6.27      7.50 o 
  -9   5   7        3.02        1.45      7.84 o 
  -8   5   7       32.58       43.87      8.56 o 
  -7   5   7       14.90        7.47      6.82 o 
  -6   5   7        5.70       12.35      7.13 o 
  -5   5   7       48.38       32.77      8.00 o 
  -4   5   7       97.26      102.50     11.57 o 
  -3   5   7      320.19      300.93     22.67 o 
  -2   5   7       68.49       81.11      4.69 o 
  -1   5   7      749.07      721.93     15.86 o 
   0   5   7        0.13       -0.32      2.51 o 
   1   5   7      747.20      726.68     16.33 o 
   2   5   7       62.86       61.05      8.21 o 
   3   5   7      320.08      301.51      8.93 o 
   4   5   7       97.92       95.59      8.03 o 
   5   5   7       50.92       28.94      9.88 o 
   6   5   7        5.95        3.78      5.78 o 
   7   5   7       13.70       10.94      5.60 o 
   8   5   7       31.94       38.48      7.79 o 
   9   5   7        3.08        5.98      9.70 o 
  -9   6   7        5.63        4.05      7.66 o 
  -8   6   7        0.46        7.19      8.19 o 
  -7   6   7       17.07       11.81      7.95 o 
  -6   6   7       15.10       32.24      9.18 o 
  -5   6   7       45.57       60.86     10.63 o 
  -4   6   7       48.81       45.88     14.22 o 
  -3   6   7      373.78      397.36     65.35 o 
  -2   6   7      558.53      568.22     18.02 o 
  -1   6   7       21.00       20.15      4.15 o 
   0   6   7      577.76      567.99     14.80 o 
   1   6   7       22.51       24.36      4.46 o 
   2   6   7      551.28      550.34     14.70 o 
   3   6   7      377.63      414.73     14.20 o 
   4   6   7       51.66       68.54     14.00 o 
   5   6   7       44.89       66.26      9.82 o 
   6   6   7       16.51       12.89      5.74 o 
   7   6   7       17.50       18.08      6.30 o 
   8   6   7        0.34        3.65      5.98 o 
   9   6   7        5.82       -1.59     10.30 o 
  -8   7   7        3.10       19.31     10.16 o 
  -7   7   7        3.21        0.63      7.18 o 
  -6   7   7       46.97       33.91     14.46 o 
  -5   7   7       11.81       10.05     10.60 o 
  -4   7   7       94.84       81.55     29.16 o 
  -3   7   7       53.53       44.77      9.67 o 
  -2   7   7      121.86      111.60     12.78 o 
  -1   7   7      129.41      132.10     12.94 o 
   0   7   7      440.40      436.27     13.49 o 
   1   7   7      132.96      109.11      7.68 o 
   2   7   7      122.51      135.77      8.25 o 
   3   7   7       51.65       56.43      6.17 o 
   4   7   7       93.21      112.81     13.52 o 
   5   7   7       12.79        5.45      7.58 o 
   6   7   7       45.57       36.79      8.11 o 
   7   7   7        3.23       -1.04      5.70 o 
   8   7   7        3.27        4.41      6.80 o 
  -8   8   7       10.95       14.84     10.05 o 
  -7   8   7        2.12       -2.30      8.45 o 
  -6   8   7        5.66        6.59      7.84 o 
  -5   8   7        1.73        4.43      7.29 o 
  -4   8   7       98.59       91.54     13.62 o 
  -3   8   7       96.73       79.02     11.93 o 
  -2   8   7       10.64       15.26      7.06 o 
  -1   8   7       77.56       78.52      9.27 o 
   0   8   7       62.07       59.63      6.36 o 
   1   8   7       78.78       66.03      6.73 o 
   2   8   7       12.10       13.43      4.58 o 
   3   8   7       96.04      101.43     13.43 o 
   4   8   7      100.10      127.38     18.56 o 
   5   8   7        1.78        2.55      8.16 o 
   6   8   7        5.70       13.63      9.33 o 
   7   8   7        1.99       -0.44      6.06 o 
   8   8   7       10.94        0.75      6.63 o 
  -7   9   7        3.85        4.10      9.20 o 
  -6   9   7        1.38        2.54      8.99 o 
  -5   9   7        3.50       -1.16      9.64 o 
  -4   9   7       16.79        5.23      8.10 o 
  -3   9   7       79.39       87.06     13.97 o 
  -2   9   7       33.62       39.23      9.95 o 
  -1   9   7        9.66       -2.16      6.30 o 
   0   9   7        0.62        8.01      5.65 o 
   1   9   7        9.14        9.39      4.53 o 
   2   9   7       32.35       36.29      7.17 o 
   3   9   7       80.74       55.53     10.98 o 
   4   9   7       16.22        8.81      7.75 o 
   5   9   7        3.39        4.87      9.03 o 
   6   9   7        1.64       12.45     10.06 o 
   7   9   7        3.70       -2.57      7.94 o 
  -6  10   7        3.07        7.54      8.91 o 
  -5  10   7        9.83        8.86      9.87 o 
  -4  10   7       16.43       20.20     11.81 o 
  -3  10   7       24.68       32.34     10.70 o 
  -2  10   7       38.12       40.24     10.73 o 
  -1  10   7       10.33        9.36      7.66 o 
   0  10   7       30.60       23.88      6.88 o 
   1  10   7        9.76        0.19      6.83 o 
   2  10   7       38.04       26.67      9.18 o 
   3  10   7       24.24       41.08     10.89 o 
   4  10   7       15.79       14.97      9.60 o 
   5  10   7       10.35        7.58      9.49 o 
   6  10   7        3.08        1.94      8.91 o 
  -4  11   7       19.42       12.42      9.95 o 
  -3  11   7       10.54        7.82      9.71 o 
  -2  11   7       14.07       11.60      8.57 o 
  -1  11   7        9.32       11.63      8.99 o 
   0  11   7        0.01        1.53      8.09 o 
   1  11   7        9.28       16.19      8.90 o 
   2  11   7       14.10       25.03      9.73 o 
   3  11   7       10.08        8.50      9.37 o 
   4  11   7       19.72        1.62      9.49 o 
  -2  12   7       14.03       16.33     11.33 o 
  -1  12   7        0.14       -8.88      8.69 o 
   0  12   7        0.04        3.86     12.53 o 
   1  12   7        0.17       12.05     14.46 o 
   2  12   7       13.83        2.41     13.98 o 
   0   0   8     3332.39     3306.43     55.29 o 
   1   0   8      844.21      851.85     12.36 o 
   2   0   8        2.80       10.26      3.44 o 
   3   0   8     1307.54     1415.14     30.30 o 
   4   0   8       23.76       31.86      3.69 o 
   5   0   8      126.08      125.11      6.61 o 
   6   0   8       16.50       14.55      5.25 o 
   7   0   8        0.00       -2.20      3.15 o 
   8   0   8        2.22        3.19      4.24 o 
   9   0   8       33.62       23.06      8.50 o 
  10   0   8        6.91        0.48     11.08 o 
 -10   1   8        4.10       13.49     12.05 o 
  -9   1   8       24.14       21.69     12.53 o 
  -8   1   8       49.61       43.38     18.56 o 
  -7   1   8       38.19       39.12      5.80 o 
  -6   1   8       17.25       18.63      3.91 o 
  -5   1   8       11.64       10.85      3.45 o 
  -4   1   8       74.28       73.55      6.05 o 
  -3   1   8      985.80     1080.31     19.78 o 
  -2   1   8      789.18      745.38     24.57 o 
  -1   1   8      302.06      302.96      8.69 o 
   0   1   8      894.96      833.50     14.21 o 
   1   1   8      311.66      311.80      6.04 o 
   2   1   8      788.03      746.45     11.41 o 
   3   1   8      991.22     1093.79     19.12 o 
   4   1   8       73.29       77.41      4.38 o 
   5   1   8       13.43       13.69      4.03 o 
   6   1   8       15.89       17.51     18.80 o 
   7   1   8       33.82       30.04      7.47 o 
   8   1   8       50.54       38.16      8.09 o 
   9   1   8       23.54       30.02      6.51 o 
  10   1   8        4.11       -5.86      8.16 o 
 -10   2   8       12.95       17.83     12.05 o 
  -9   2   8       19.32       28.92     13.98 o 
  -8   2   8       43.53       36.15     12.53 o 
  -7   2   8       21.13       23.77      5.44 o 
  -6   2   8      345.43      315.95      9.45 o 
  -5   2   8      371.15      363.85      9.54 o 
  -4   2   8       92.84       82.19      5.45 o 
  -3   2   8      990.66     1085.61     19.36 o 
  -2   2   8      211.27      197.85      5.52 o 
  -1   2   8      286.71      309.69     12.05 o 
   0   2   8       44.60       52.58      4.38 o 
   1   2   8      294.32      293.45      6.59 o 
   2   2   8      198.53      202.20      5.46 o 
   3   2   8      957.24     1012.27     16.75 o 
   4   2   8      101.54      104.80      4.15 o 
   5   2   8      373.25      370.40     22.67 o 
   6   2   8      345.80      297.95     15.24 o 
   7   2   8       21.35       27.95     10.56 o 
   8   2   8       44.27       49.36      7.96 o 
   9   2   8       18.57       18.18      7.66 o 
  10   2   8       12.73       19.41      9.71 o 
 -10   3   8        6.03       10.12     12.05 o 
  -9   3   8        0.97       -5.78      8.68 o 
  -8   3   8       96.02       85.34     12.21 o 
  -7   3   8      327.22      330.63     15.46 o 
  -6   3   8        3.68       -0.65      3.77 o 
  -5   3   8      694.12      671.84     18.04 o 
  -4   3   8       51.26       45.66      4.52 o 
  -3   3   8      185.24      200.91     12.92 o 
  -2   3   8      674.30      689.37     22.02 o 
  -1   3   8     1072.17     1009.92     21.25 o 
   0   3   8      424.78      384.30     10.72 o 
   1   3   8     1076.19     1029.67     21.58 o 
   2   3   8      652.82      699.07     12.23 o 
   3   3   8      184.85      208.48      8.31 o 
   4   3   8       51.69       47.86      4.24 o 
   5   3   8      694.74      693.11     18.37 o 
   6   3   8        3.51        4.60      3.27 o 
   7   3   8      329.21      324.72     15.60 o 
   8   3   8       92.49       88.62      9.93 o 
   9   3   8        0.94        5.41      6.64 o 
  10   3   8        6.13        9.15      8.92 o 
  -9   4   8        6.14       15.90     12.05 o 
  -8   4   8        7.38        4.99      6.59 o 
  -7   4   8       85.92       82.50      9.24 o 
  -6   4   8       36.19       40.28      6.63 o 
  -5   4   8      117.14      139.94     12.60 o 
  -4   4   8      265.82      235.50     33.27 o 
  -3   4   8      329.52      330.73     10.49 o 
  -2   4   8     1600.52     1590.37     31.61 o 
  -1   4   8      494.21      517.65     13.62 o 
   0   4   8      319.52      333.51     10.64 o 
   1   4   8      496.76      497.52     15.35 o 
   2   4   8     1625.54     1620.87     27.87 o 
   3   4   8      333.34      302.34      9.29 o 
   4   4   8      267.06      245.89      9.39 o 
   5   4   8      116.98      121.07     11.29 o 
   6   4   8       35.99       24.20      5.84 o 
   7   4   8       84.77      100.91     16.89 o 
   8   4   8        7.13        3.89      5.86 o 
   9   4   8        6.32        3.21     11.17 o 
  -9   5   8       12.77        2.45     10.60 o 
  -8   5   8       47.27       53.93      9.08 o 
  -7   5   8        3.31        2.66      5.10 o 
  -6   5   8       94.66      106.42     21.93 o 
  -5   5   8       89.49       99.56     12.10 o 
  -4   5   8      396.67      346.01     18.24 o 
  -3   5   8      142.85      139.11     16.15 o 
  -2   5   8      190.24      192.84      8.63 o 
  -1   5   8      106.90      117.16      6.82 o 
   0   5   8      983.22      978.59     22.57 o 
   1   5   8      107.06      123.79      7.51 o 
   2   5   8      196.87      218.19      8.67 o 
   3   5   8      142.57      132.33      6.50 o 
   4   5   8      397.42      395.93     10.71 o 
   5   5   8       88.34       70.41     14.31 o 
   6   5   8       92.08       90.00     11.05 o 
   7   5   8        3.35        3.82      6.03 o 
   8   5   8       49.02       46.46      8.47 o 
   9   5   8       12.93        3.85      6.72 o 
  -9   6   8       17.53       20.77     12.29 o 
  -8   6   8        4.32        2.48      6.46 o 
  -7   6   8        5.87       12.97      8.30 o 
  -6   6   8       33.18       32.17     11.33 o 
  -5   6   8       20.52       43.51      9.67 o 
  -4   6   8      143.23      119.06     13.46 o 
  -3   6   8      552.20      561.54     34.25 o 
  -2   6   8       78.35       68.52      8.96 o 
  -1   6   8      101.88      102.32      6.82 o 
   0   6   8       42.54       47.77      5.20 o 
   1   6   8      102.43       99.83      7.93 o 
   2   6   8       75.50       69.53      5.98 o 
   3   6   8      563.44      539.81     18.45 o 
   4   6   8      145.02      144.44     11.75 o 
   5   6   8       19.30       28.22      6.30 o 
   6   6   8       33.45       38.20      7.27 o 
   7   6   8        5.90        8.37      5.30 o 
   8   6   8        3.99       -0.26      5.77 o 
   9   6   8       17.77        4.16      6.96 o 
  -8   7   8       40.65       53.53     28.68 o 
  -7   7   8       49.40       61.33     12.25 o 
  -6   7   8      156.60      193.78     19.04 o 
  -5   7   8       47.86       54.68     11.04 o 
  -4   7   8      133.96      112.19     28.92 o 
  -3   7   8       92.69       85.51     25.31 o 
  -2   7   8      204.49      234.72     23.14 o 
  -1   7   8       81.66       78.07      8.81 o 
   0   7   8      330.81      334.99     14.55 o 
   1   7   8       76.41       78.55      6.86 o 
   2   7   8      205.35      208.54     10.05 o 
   3   7   8       93.04       98.50      7.70 o 
   4   7   8      132.36      115.50     26.27 o 
   5   7   8       49.49       55.60     11.09 o 
   6   7   8      158.47      148.17     13.37 o 
   7   7   8       48.94       40.43      8.74 o 
   8   7   8       40.19       37.80      8.92 o 
  -7   8   8       17.17       13.96     19.04 o 
  -6   8   8        3.54       -6.02      7.50 o 
  -5   8   8       43.19       36.45     10.70 o 
  -4   8   8       57.43       55.41     23.86 o 
  -3   8   8      292.93      277.72     20.28 o 
  -2   8   8       33.05       28.68      7.84 o 
  -1   8   8       50.74       32.86      7.17 o 
   0   8   8       21.54       19.99      4.69 o 
   1   8   8       52.08       48.12      6.08 o 
   2   8   8       32.30       38.77      5.64 o 
   3   8   8      287.96      331.77     21.19 o 
   4   8   8       56.62       64.66     11.87 o 
   5   8   8       44.69       38.64     10.96 o 
   6   8   8        3.40        9.83      9.38 o 
   7   8   8       17.14       10.32      7.29 o 
  -7   9   8        4.44        5.17      9.73 o 
  -6   9   8       21.06        8.62      9.71 o 
  -5   9   8       78.66      100.09     24.34 o 
  -4   9   8       54.49       37.79     12.53 o 
  -3   9   8       37.35       15.22     11.57 o 
  -2   9   8      121.41      112.11     19.04 o 
  -1   9   8      204.96      214.74     17.72 o 
   0   9   8       83.14       91.81     10.12 o 
   1   9   8      207.02      221.42     11.61 o 
   2   9   8      121.32      122.22     10.60 o 
   3   9   8       36.43       27.41     12.05 o 
   4   9   8       54.41       53.03     29.40 o 
   5   9   8       77.58       96.60     15.50 o 
   6   9   8       20.85       25.41     22.89 o 
   7   9   8        4.35       -3.40      8.10 o 
  -6  10   8        1.38       -3.85     10.12 o 
  -5  10   8       22.57       18.88     10.39 o 
  -4  10   8        4.66       17.61      9.64 o 
  -3  10   8       11.73       -0.35      6.79 o 
  -2  10   8       22.85       16.39      8.52 o 
  -1  10   8       15.18       10.34      7.53 o 
   0  10   8        0.12        0.43      5.44 o 
   1  10   8       14.52       18.07      6.72 o 
   2  10   8       22.46       19.96      9.87 o 
   3  10   8       12.03       15.18     12.77 o 
   4  10   8        4.47        1.15      8.57 o 
   5  10   8       22.39       35.85     17.35 o 
   6  10   8        1.49       13.11      9.62 o 
  -4  11   8       13.40       10.22     11.81 o 
  -3  11   8        7.37       12.73      9.71 o 
  -2  11   8        9.20       -0.24      8.52 o 
  -1  11   8        2.55        4.62      8.69 o 
   0  11   8        8.92        7.25      7.95 o 
   1  11   8        2.43        0.36      8.30 o 
   2  11   8        9.09       -8.68     12.53 o 
   3  11   8        7.52        4.70     10.01 o 
   4  11   8       13.52       21.21     11.53 o 
  -1  12   8        1.89        6.20      9.03 o 
   0  12   8        1.41       -6.27     12.05 o 
   1  12   8        1.95       10.12     15.90 o 
   1   0   9      276.82      336.16      7.28 o 
   2   0   9     1561.64     1492.25     24.57 o 
   3   0   9      192.31      197.61      6.59 o 
   4   0   9      392.97      375.58      9.88 o 
   5   0   9        4.16        1.56      2.64 o 
   6   0   9        6.76        7.89      4.59 o 
   7   0   9       15.50       14.64      4.51 o 
   8   0   9       65.16       77.38     10.40 o 
   9   0   9       49.16       30.82      9.37 o 
  10   0   9       39.00       24.10     12.53 o 
 -10   1   9       10.70       23.13     11.57 o 
  -9   1   9       18.89       25.06     13.01 o 
  -8   1   9      111.01       95.44     18.80 o 
  -7   1   9        8.16        3.20      3.66 o 
  -6   1   9      253.62      251.56      9.73 o 
  -5   1   9      145.80      137.45      6.85 o 
  -4   1   9      230.65      229.71      8.04 o 
  -3   1   9      247.82      270.73      8.10 o 
  -2   1   9     1202.19     1205.96     26.40 o 
  -1   1   9       28.59       27.08      3.19 o 
   0   1   9     1572.82     1536.36     21.93 o 
   1   1   9       25.90       24.61      2.06 o 
   2   1   9     1213.84     1227.09     17.09 o 
   3   1   9      237.48      271.31     14.76 o 
   4   1   9      225.29      229.97      7.32 o 
   5   1   9      141.67      148.35      8.20 o 
   6   1   9      249.86      257.99     13.90 o 
   7   1   9        8.81        0.96      6.27 o 
   8   1   9      108.54      121.19     12.49 o 
   9   1   9       18.76       11.10      5.51 o 
  10   1   9       10.76        4.58      9.40 o 
 -10   2   9        2.39       -0.48     11.57 o 
  -9   2   9       16.03       25.06     13.49 o 
  -8   2   9      127.74      115.69     20.25 o 
  -7   2   9       26.81       17.04      4.67 o 
  -6   2   9       76.36       70.64      5.40 o 
  -5   2   9       26.79       25.33      3.63 o 
  -4   2   9      205.22      203.06     10.72 o 
  -3   2   9      133.19      133.61      5.60 o 
  -2   2   9      148.78      152.04     13.45 o 
  -1   2   9     3428.11     3475.23     69.59 o 
   0   2   9       62.56       67.00      3.76 o 
   1   2   9     3400.41     3396.72     45.31 o 
   2   2   9      158.59      165.51      6.30 o 
   3   2   9      139.34      128.08      5.73 o 
   4   2   9      205.80      205.01      6.01 o 
   5   2   9       29.62       28.14      4.51 o 
   6   2   9       79.08       72.36      8.84 o 
   7   2   9       26.29       29.47      7.06 o 
   8   2   9      125.40      133.47     11.50 o 
   9   2   9       15.31        8.23      6.93 o 
  10   2   9        2.37       -2.91      7.29 o 
 -10   3   9        9.13        9.64     11.57 o 
  -9   3   9        1.62        5.78     11.08 o 
  -8   3   9       11.74        9.64      7.50 o 
  -7   3   9      261.84      265.29     14.12 o 
  -6   3   9        8.42        7.41      4.61 o 
  -5   3   9      255.27      266.10     12.58 o 
  -4   3   9      112.87      108.86      6.09 o 
  -3   3   9      579.74      609.52     15.60 o 
  -2   3   9      745.17      810.48     31.87 o 
  -1   3   9     1323.01     1262.72     37.70 o 
   0   3   9     1500.14     1592.46     25.71 o 
   1   3   9     1328.25     1248.61     25.58 o 
   2   3   9      728.45      767.61     13.66 o 
   3   3   9      582.13      618.14     11.73 o 
   4   3   9      116.19      108.45      7.10 o 
   5   3   9      249.78      244.57     10.20 o 
   6   3   9        9.76       13.75      4.03 o 
   7   3   9      258.78      230.86     13.87 o 
   8   3   9       11.51       18.47      6.05 o 
   9   3   9        1.78        0.96      6.13 o 
  10   3   9        8.98       -8.50      6.45 o 
  -9   4   9       43.26       42.41     15.42 o 
  -8   4   9        0.19       -4.58      6.11 o 
  -7   4   9       11.48        1.21      4.75 o 
  -6   4   9       34.81       23.52      8.61 o 
  -5   4   9      556.76      582.61     23.71 o 
  -4   4   9        8.62       11.90      5.90 o 
  -3   4   9       19.68       13.65      5.67 o 
  -2   4   9      574.67      621.16     22.17 o 
  -1   4   9      779.38      760.46     17.98 o 
   0   4   9     1024.57     1019.63     22.50 o 
   1   4   9      787.75      771.28     18.37 o 
   2   4   9      574.09      611.09     11.76 o 
   3   4   9       18.40       25.43      3.66 o 
   4   4   9        8.49        6.68      2.96 o 
   5   4   9      563.13      558.97     15.39 o 
   6   4   9       33.71       34.35     14.28 o 
   7   4   9       11.17        9.63      5.57 o 
   8   4   9        0.17       11.08      5.67 o 
   9   4   9       43.45       36.55      8.34 o 
  -9   5   9       18.26       38.30     10.84 o 
  -8   5   9       23.47       23.76      8.84 o 
  -7   5   9       29.99       15.11      6.21 o 
  -6   5   9       38.69       18.68      7.75 o 
  -5   5   9      453.91      461.21     22.17 o 
  -4   5   9      242.13      259.68     16.53 o 
  -3   5   9      398.72      368.58     17.90 o 
  -2   5   9      479.46      460.46     13.20 o 
  -1   5   9      580.51      590.34     15.82 o 
   0   5   9      364.52      385.27     12.41 o 
   1   5   9      583.21      568.59     17.67 o 
   2   5   9      487.37      460.20     14.11 o 
   3   5   9      392.35      378.45     11.63 o 
   4   5   9      239.29      220.10      8.60 o 
   5   5   9      456.30      446.21     17.30 o 
   6   5   9       38.49       34.32      6.79 o 
   7   5   9       31.09       13.96      6.48 o 
   8   5   9       23.81       23.82      7.26 o 
   9   5   9       18.25       18.23      7.85 o 
  -9   6   9        0.32        5.23      8.78 o 
  -8   6   9        0.96       -3.42      5.53 o 
  -7   6   9        9.52        5.96      7.40 o 
  -6   6   9       40.11       50.44     17.83 o 
  -5   6   9       18.23       26.16      8.30 o 
  -4   6   9      141.66      120.79     13.63 o 
  -3   6   9      578.97      570.13     24.90 o 
  -2   6   9       66.21       62.03      7.33 o 
  -1   6   9      150.46      157.61      7.58 o 
   0   6   9       50.18       62.79      8.28 o 
   1   6   9      157.57      151.44     12.06 o 
   2   6   9       68.32       53.55      5.64 o 
   3   6   9      578.81      627.65     16.27 o 
   4   6   9      144.78      139.91     10.71 o 
   5   6   9       16.57        4.80      4.87 o 
   6   6   9       40.83       50.31      8.22 o 
   7   6   9        8.88        6.82      5.67 o 
   8   6   9        0.94        0.63      5.97 o 
   9   6   9        0.30       -7.14      5.92 o 
  -8   7   9        0.74       10.07      7.20 o 
  -7   7   9       25.39       30.36      9.71 o 
  -6   7   9       12.03       10.14      8.09 o 
  -5   7   9       12.22        3.15      6.98 o 
  -4   7   9      127.15      133.27     14.82 o 
  -3   7   9       11.04       12.98      8.19 o 
  -2   7   9      360.50      384.95     20.11 o 
  -1   7   9       72.03       66.49      8.15 o 
   0   7   9       28.31       25.12      6.83 o 
   1   7   9       67.95       69.04      6.48 o 
   2   7   9      363.23      362.99     12.34 o 
   3   7   9       12.31       10.71      4.52 o 
   4   7   9      127.40       98.72     13.08 o 
   5   7   9       11.47        8.73      5.69 o 
   6   7   9       11.58       19.70      6.63 o 
   7   7   9       25.84       42.57      9.13 o 
   8   7   9        0.87       -2.28      6.14 o 
  -7   8   9       17.09       17.42     10.70 o 
  -6   8   9       13.20       24.95      9.52 o 
  -5   8   9       40.72       43.93     11.04 o 
  -4   8   9       43.32       41.19     10.05 o 
  -3   8   9       79.35       75.27     11.59 o 
  -2   8   9       48.78       37.90     20.73 o 
  -1   8   9      199.18      218.38     25.34 o 
   0   8   9       34.12       31.90      5.29 o 
   1   8   9      196.23      207.75     10.57 o 
   2   8   9       47.45       62.80      8.38 o 
   3   8   9       77.69       81.41     18.28 o 
   4   8   9       42.44       49.03     10.54 o 
   5   8   9       40.88       35.15     10.76 o 
   6   8   9       13.34        6.40     12.53 o 
   7   8   9       17.55       16.45      8.05 o 
  -6   9   9        9.10       11.75      9.13 o 
  -5   9   9       26.10       17.73      9.37 o 
  -4   9   9       13.11       23.31      9.52 o 
  -3   9   9       17.46       14.16      8.16 o 
  -2   9   9       61.97       66.80     14.94 o 
  -1   9   9       44.84       55.18     10.60 o 
   0   9   9       44.56       42.28      7.72 o 
   1   9   9       45.64       43.30      6.48 o 
   2   9   9       59.99       54.95      8.17 o 
   3   9   9       17.50       20.05      8.57 o 
   4   9   9       13.73       22.87      9.60 o 
   5   9   9       26.44       28.87     11.57 o 
   6   9   9        9.57       10.16      9.98 o 
  -5  10   9        2.35        9.39      9.87 o 
  -4  10   9        3.51       11.00      9.37 o 
  -3  10   9        3.15        6.71      8.34 o 
  -2  10   9       19.40        8.03      7.96 o 
  -1  10   9       32.46       48.50     10.50 o 
   0  10   9        1.65        3.70      5.74 o 
   1  10   9       32.98       37.67      7.75 o 
   2  10   9       19.38       27.61      9.47 o 
   3  10   9        3.11       -1.36      8.00 o 
   4  10   9        3.41        2.13      8.24 o 
   5  10   9        2.39       -3.34      8.78 o 
  -4  11   9       10.87       27.81     10.39 o 
  -3  11   9        0.66        8.17      9.37 o 
  -2  11   9       15.48       10.06     11.81 o 
  -1  11   9        4.49       -2.10      7.47 o 
   0  11   9        0.57       11.07      8.44 o 
   1  11   9        4.66       13.16      8.78 o 
   2  11   9       15.99        5.30     14.46 o 
   3  11   9        0.66      -10.40      8.10 o 
   4  11   9       10.85       17.76     10.50 o 
  -1  12   9        1.52       -2.75      8.30 o 
   0  12   9       11.32       18.31     14.46 o 
   0   0  10       56.27       48.41      4.93 o 
   1   0  10     2434.61     2606.80     35.68 o 
   2   0  10      149.08      116.39      5.16 o 
   3   0  10       14.67       17.08      2.77 o 
   4   0  10      130.08      110.27      5.81 o 
   5   0  10       55.89       55.47      5.72 o 
   6   0  10      690.83      705.96     24.31 o 
   7   0  10       18.62       13.40      5.48 o 
   8   0  10        0.10       -4.23      4.03 o 
   9   0  10       38.16       26.03     13.01 o 
  10   0  10        9.60        9.16     12.53 o 
 -10   1  10       27.59       49.16     16.87 o 
  -9   1  10       23.25       30.36     13.49 o 
  -8   1  10       89.87       93.03     18.80 o 
  -7   1  10       76.11       66.00     16.39 o 
  -6   1  10      167.26      156.89     10.17 o 
  -5   1  10       45.00       40.48      5.93 o 
  -4   1  10      411.44      411.93     10.91 o 
  -3   1  10       12.49       11.57      2.88 o 
  -2   1  10      179.76      183.89      7.49 o 
  -1   1  10      752.86      769.67     17.15 o 
   0   1  10       80.09       73.52      3.69 o 
   1   1  10      775.05      793.99     13.55 o 
   2   1  10      164.90      167.95      4.85 o 
   3   1  10       11.91       13.40      2.33 o 
   4   1  10      413.60      400.21     16.08 o 
   5   1  10       47.73       46.87      6.98 o 
   6   1  10      164.85      169.13     12.49 o 
   7   1  10       73.27       80.24      9.88 o 
   8   1  10       88.66      123.89     15.67 o 
   9   1  10       22.93       30.31     11.01 o 
  10   1  10       27.50       13.98     10.60 o 
 -10   2  10       10.41       23.62     13.49 o 
  -9   2  10        6.45        2.41     11.08 o 
  -8   2  10       41.56       45.79     14.46 o 
  -7   2  10        4.62        9.98      4.38 o 
  -6   2  10      163.68      179.07     10.43 o 
  -5   2  10       69.37       72.05     10.40 o 
  -4   2  10      127.82      128.41      6.25 o 
  -3   2  10       75.43       83.10      4.52 o 
  -2   2  10      317.74      312.08     10.57 o 
  -1   2  10     2925.65     3053.53     88.44 o 
   0   2  10     3320.09     3404.64     49.97 o 
   1   2  10     2905.63     3039.54     41.04 o 
   2   2  10      307.18      302.96      9.56 o 
   3   2  10       74.82       83.60      4.06 o 
   4   2  10      127.89      124.41      5.05 o 
   5   2  10       67.32       69.56      6.38 o 
   6   2  10      156.76      168.09      9.60 o 
   7   2  10        4.12        0.00      4.77 o 
   8   2  10       42.79       51.39      8.20 o 
   9   2  10        6.90        6.99      6.82 o 
  10   2  10       10.19       21.00      9.15 o 
  -9   3  10       22.47       43.86     15.90 o 
  -8   3  10       31.34       25.81     18.31 o 
  -7   3  10      137.14      136.84     14.27 o 
  -6   3  10       27.49       15.23      4.99 o 
  -5   3  10      227.61      217.07     11.57 o 
  -4   3  10       63.01       59.76      6.71 o 
  -3   3  10      336.52      311.88     11.83 o 
  -2   3  10      265.87      267.53     10.30 o 
  -1   3  10     1171.89     1199.52     21.02 o 
   0   3  10      178.27      189.41      7.52 o 
   1   3  10     1171.53     1188.10     25.08 o 
   2   3  10      274.41      292.31      7.95 o 
   3   3  10      339.34      324.48      8.01 o 
   4   3  10       60.49       62.19      4.98 o 
   5   3  10      221.12      229.54     10.26 o 
   6   3  10       27.91       26.28      4.82 o 
   7   3  10      139.45      141.99     11.51 o 
   8   3  10       31.61       24.02      6.78 o 
   9   3  10       22.45       26.73     19.04 o 
  -9   4  10        9.65       13.01     13.01 o 
  -8   4  10       12.41       21.11      8.16 o 
  -7   4  10       42.29       56.34      9.10 o 
  -6   4  10      147.53      132.89     10.94 o 
  -5   4  10       91.50       68.37      7.92 o 
  -4   4  10       22.46       19.86      4.90 o 
  -3   4  10      195.49      188.20     13.24 o 
  -2   4  10       44.54       41.25     11.81 o 
  -1   4  10      666.90      639.37     19.02 o 
   0   4  10      438.11      442.52     16.57 o 
   1   4  10      672.54      645.21     17.33 o 
   2   4  10       41.72       44.67      3.74 o 
   3   4  10      194.54      196.82      8.21 o 
   4   4  10       23.05       26.90      4.70 o 
   5   4  10       95.70       98.20      6.56 o 
   6   4  10      149.36      129.22     10.73 o 
   7   4  10       42.94       36.61      7.11 o 
   8   4  10       12.58        6.33      5.42 o 
   9   4  10        9.32        7.08      6.71 o 
  -9   5  10       12.44        1.81      8.50 o 
  -8   5  10       21.69       22.26      8.69 o 
  -7   5  10       36.22       31.98      8.59 o 
  -6   5  10      236.63      233.55     14.72 o 
  -5   5  10      201.53      162.28     15.14 o 
  -4   5  10       50.63       56.57      9.13 o 
  -3   5  10      165.34      149.77     13.12 o 
  -2   5  10      185.69      165.34     12.94 o 
  -1   5  10       53.48       64.84      6.87 o 
   0   5  10       13.41       13.79      4.61 o 
   1   5  10       56.92       45.79      5.51 o 
   2   5  10      188.09      202.48      9.82 o 
   3   5  10      157.89      183.76      8.28 o 
   4   5  10       51.25       49.40      4.98 o 
   5   5  10      201.14      231.81     16.35 o 
   6   5  10      235.50      243.17     14.63 o 
   7   5  10       36.41       31.23     13.77 o 
   8   5  10       21.81       10.43      6.61 o 
   9   5  10       12.10       18.12      7.54 o 
  -8   6  10       14.25       19.92      7.61 o 
  -7   6  10       17.65        8.61      8.19 o 
  -6   6  10       86.78       63.55     11.04 o 
  -5   6  10      104.43      112.32     13.62 o 
  -4   6  10       68.78       69.11     10.73 o 
  -3   6  10      148.45      157.57     14.46 o 
  -2   6  10      524.03      558.00     18.14 o 
  -1   6  10       29.24       36.85      4.72 o 
   0   6  10       15.69       18.92      4.14 o 
   1   6  10       32.28       27.14      4.58 o 
   2   6  10      526.89      493.01     14.29 o 
   3   6  10      148.51      145.31     10.23 o 
   4   6  10       70.07       74.70      8.24 o 
   5   6  10      102.98      110.04     22.01 o 
   6   6  10       87.07       74.17      9.58 o 
   7   6  10       17.38       19.06      6.76 o 
   8   6  10       13.66       17.51      7.36 o 
  -8   7  10        3.00       10.37      7.67 o 
  -7   7  10       18.41       26.52      9.71 o 
  -6   7  10       18.19       15.86     13.25 o 
  -5   7  10       18.92       -0.99      6.64 o 
  -4   7  10      253.21      282.47     20.11 o 
  -3   7  10       51.90       39.07      9.20 o 
  -2   7  10       83.52       67.12     10.55 o 
  -1   7  10      143.08      141.19     10.57 o 
   0   7  10      259.18      264.64     11.90 o 
   1   7  10      142.57      151.09      8.78 o 
   2   7  10       83.88       85.96      7.18 o 
   3   7  10       53.78       49.88      6.01 o 
   4   7  10      247.87      242.84     19.08 o 
   5   7  10       18.99       13.47      8.10 o 
   6   7  10       17.37       28.19      7.20 o 
   7   7  10       17.80       14.99      7.01 o 
   8   7  10        2.83        4.68      6.37 o 
  -7   8  10        0.20        5.01      8.84 o 
  -6   8  10        7.90       14.11     24.10 o 
  -5   8  10       12.94       12.55      8.44 o 
  -4   8  10       73.66       80.21     12.90 o 
  -3   8  10       22.41       24.73     22.65 o 
  -2   8  10       44.19       18.67      7.62 o 
  -1   8  10       45.65       43.51     10.48 o 
   0   8  10       75.08       87.72      9.50 o 
   1   8  10       45.09       49.27      6.33 o 
   2   8  10       43.99       44.01      6.12 o 
   3   8  10       21.75       22.97      6.17 o 
   4   8  10       72.45       74.30     12.16 o 
   5   8  10       13.48        4.99      8.20 o 
   6   8  10        8.43        4.13      8.45 o 
   7   8  10        0.18       -9.52      9.46 o 
  -6   9  10        4.22       15.94     10.06 o 
  -5   9  10       43.79       29.85     10.98 o 
  -4   9  10       34.51       36.78     10.76 o 
  -3   9  10        5.78        2.39      7.27 o 
  -2   9  10       16.47        7.22      7.66 o 
  -1   9  10       58.95       64.43     11.19 o 
   0   9  10        6.49        8.99      6.86 o 
   1   9  10       57.74       52.33      9.04 o 
   2   9  10       15.39       23.27      5.37 o 
   3   9  10        5.95        1.87      7.18 o 
   4   9  10       36.22       35.36     10.70 o 
   5   9  10       42.94       34.36     13.50 o 
   6   9  10        4.47       -3.99      9.26 o 
  -5  10  10       27.29       26.83     10.39 o 
  -4  10  10        9.50        4.58      8.92 o 
  -3  10  10        2.38        4.09      9.16 o 
  -2  10  10       25.44       25.28      9.71 o 
  -1  10  10       23.53       28.34     12.53 o 
   0  10  10        1.25        3.09      5.59 o 
   1  10  10       23.16       30.13     11.99 o 
   2  10  10       25.57        7.70      6.47 o 
   3  10  10        2.20       -4.70      7.66 o 
   4  10  10        9.18        4.48      9.18 o 
   5  10  10       27.26       35.81     11.70 o 
  -4  11  10        0.61      -12.32      8.34 o 
  -3  11  10       11.67       13.38     10.36 o 
  -2  11  10        7.50       15.62      9.37 o 
  -1  11  10        7.20       10.92      8.44 o 
   0  11  10       33.44       20.27      9.67 o 
   1  11  10        7.62        1.12      7.87 o 
   2  11  10        7.72       -7.71     11.08 o 
   3  11  10       11.77       17.06     10.51 o 
   4  11  10        0.59        3.25      9.95 o 
   1   0  11      182.37      162.53      5.34 o 
   2   0  11      220.10      229.49      7.16 o 
   3   0  11        3.43        1.37      2.87 o 
   4   0  11       92.28       89.22      5.38 o 
   5   0  11       13.44       12.27      3.82 o 
   6   0  11        0.31       -3.48      3.82 o 
   7   0  11      123.82      116.71     11.46 o 
   8   0  11        5.51        2.41      5.55 o 
   9   0  11        0.54        1.93      9.64 o 
  10   0  11        8.94       13.01     12.53 o 
 -10   1  11        0.66        6.27     10.60 o 
  -9   1  11       55.06       56.39     16.87 o 
  -8   1  11        5.73        2.89      8.19 o 
  -7   1  11       15.57       11.25      8.92 o 
  -6   1  11       54.68       51.11      8.40 o 
  -5   1  11       99.54      101.70      6.37 o 
  -4   1  11       49.95       54.79      4.85 o 
  -3   1  11      329.38      321.78     11.16 o 
  -2   1  11      313.98      330.08     10.66 o 
  -1   1  11      657.07      686.57     15.71 o 
   0   1  11       92.64      108.59      4.28 o 
   1   1  11      653.04      661.48     11.04 o 
   2   1  11      321.07      344.78      7.35 o 
   3   1  11      351.10      347.10      8.64 o 
   4   1  11       51.04       43.18      4.60 o 
   5   1  11      100.22      109.78     13.50 o 
   6   1  11       54.92       53.12     20.97 o 
   7   1  11       14.97        7.52      6.51 o 
   8   1  11        5.53        1.21      5.54 o 
   9   1  11       54.36       67.27     13.01 o 
  10   1  11        0.57      -11.57      7.71 o 
  -9   2  11        3.02        3.86     10.60 o 
  -8   2  11        5.06        0.96      8.68 o 
  -7   2  11       69.30       71.51      7.65 o 
  -6   2  11       36.34       47.43      6.76 o 
  -5   2  11      238.88      245.07     11.53 o 
  -4   2  11      126.26      130.68      8.48 o 
  -3   2  11       99.39       98.85      5.63 o 
  -2   2  11      194.73      198.34      8.57 o 
  -1   2  11     1372.69     1437.16     34.74 o 
   0   2  11     1385.23     1386.73     22.88 o 
   1   2  11     1364.09     1381.56     21.41 o 
   2   2  11      202.09      201.24      6.00 o 
   3   2  11       99.00       99.70      4.29 o 
   4   2  11      128.13      141.03      6.28 o 
   5   2  11      243.36      244.74     10.49 o 
   6   2  11       39.07       48.27      6.35 o 
   7   2  11       65.87       65.51      7.17 o 
   8   2  11        5.53        5.64      5.62 o 
   9   2  11        2.89       -0.47      5.90 o 
  -9   3  11        2.83        0.48     10.12 o 
  -8   3  11        1.25        3.37      9.16 o 
  -7   3  11       12.97       18.80      6.98 o 
  -6   3  11       13.45       16.24      5.44 o 
  -5   3  11       66.04       73.74      7.72 o 
  -4   3  11      218.59      216.35     11.31 o 
  -3   3  11      312.52      304.34     16.25 o 
  -2   3  11      163.08      165.26      8.45 o 
  -1   3  11      708.59      738.07     14.71 o 
   0   3  11      912.28      953.66     18.82 o 
   1   3  11      709.27      727.33     22.10 o 
   2   3  11      151.03      154.89      5.67 o 
   3   3  11      312.85      307.78      8.06 o 
   4   3  11      212.53      231.02     11.23 o 
   5   3  11       66.44       66.60      6.31 o 
   6   3  11       13.81       11.46      4.03 o 
   7   3  11       13.51       15.04      6.45 o 
   8   3  11        1.46       -0.91      4.84 o 
   9   3  11        2.72        9.84      7.66 o 
  -9   4  11        8.11       19.28     14.46 o 
  -8   4  11        2.11       -3.61      6.47 o 
  -7   4  11        1.80        2.80      6.34 o 
  -6   4  11       24.32       35.99      8.25 o 
  -5   4  11      243.53      242.49     12.99 o 
  -4   4  11       59.30       40.34      6.20 o 
  -3   4  11      188.61      219.50     12.08 o 
  -2   4  11      893.58      941.46     29.53 o 
  -1   4  11       68.38       56.35      6.01 o 
   0   4  11      224.32      202.98     12.17 o 
   1   4  11       69.79       69.59      5.88 o 
   2   4  11      893.46      929.12     18.22 o 
   3   4  11      187.11      214.14     13.59 o 
   4   4  11       57.79       61.37      6.49 o 
   5   4  11      241.25      235.63      9.80 o 
   6   4  11       23.45       20.24      6.64 o 
   7   4  11        1.65        6.17      5.51 o 
   8   4  11        1.69        0.15      5.35 o 
   9   4  11        7.99        2.36      5.98 o 
  -9   5  11        6.79        8.54      8.99 o 
  -8   5  11       29.32       31.75     12.05 o 
  -7   5  11       33.94       15.83      6.60 o 
  -6   5  11       84.83       76.56     11.04 o 
  -5   5  11        3.34        3.72      4.39 o 
  -4   5  11      244.39      259.35     17.21 o 
  -3   5  11       56.09       50.96      8.69 o 
  -2   5  11      385.51      368.54     17.90 o 
  -1   5  11      353.25      353.20     16.22 o 
   0   5  11      384.28      369.60     12.49 o 
   1   5  11      353.38      329.04     16.17 o 
   2   5  11      381.87      394.76     13.36 o 
   3   5  11       54.68       52.41      5.29 o 
   4   5  11      239.53      255.62     12.50 o 
   5   5  11        3.05        7.33      3.92 o 
   6   5  11       86.73       87.83     12.52 o 
   7   5  11       34.24       32.65      7.07 o 
   8   5  11       28.72       27.28      7.74 o 
   9   5  11        6.89        9.67      9.88 o 
  -8   6  11       17.72       11.50      7.31 o 
  -7   6  11        0.47       -2.18      5.44 o 
  -6   6  11      165.11      190.22     17.11 o 
  -5   6  11       63.78       92.87     12.75 o 
  -4   6  11      111.13      122.28     13.29 o 
  -3   6  11       38.65       36.62      9.03 o 
  -2   6  11      124.33      122.95      9.64 o 
  -1   6  11      271.43      276.19      9.89 o 
   0   6  11     1018.15     1035.77     25.04 o 
   1   6  11      273.27      271.83     15.43 o 
   2   6  11      119.54      102.55     12.38 o 
   3   6  11       37.77       31.64      5.07 o 
   4   6  11      109.48      108.27      7.26 o 
   5   6  11       62.28       71.81      8.88 o 
   6   6  11      165.21      198.47     14.41 o 
   7   6  11        0.50        1.61      5.38 o 
   8   6  11       17.93       16.40      7.14 o 
  -8   7  11       10.24        7.62      7.28 o 
  -7   7  11        9.67        1.79      6.07 o 
  -6   7  11       34.34       39.88     10.42 o 
  -5   7  11       63.70       88.54     15.18 o 
  -4   7  11       77.18       91.64     12.95 o 
  -3   7  11        6.23       17.44      7.47 o 
  -2   7  11        5.66       13.72      7.13 o 
  -1   7  11       94.62       85.68      9.69 o 
   0   7  11      180.22      181.27      9.33 o 
   1   7  11       92.21       93.86      9.67 o 
   2   7  11        6.51        8.87      3.96 o 
   3   7  11        6.15        5.50      3.93 o 
   4   7  11       80.11       95.49     12.97 o 
   5   7  11       63.84       74.17     12.21 o 
   6   7  11       34.07       17.79      6.71 o 
   7   7  11        9.45       -2.88      6.09 o 
   8   7  11       10.68        5.27      6.59 o 
  -7   8  11        6.75       12.29      9.54 o 
  -6   8  11        2.28        6.43      8.69 o 
  -5   8  11       57.29       31.87     14.22 o 
  -4   8  11        2.74        2.65      7.50 o 
  -3   8  11        4.55        9.52      7.95 o 
  -2   8  11       41.56       36.57     17.59 o 
  -1   8  11       25.68       36.53      7.22 o 
   0   8  11      195.73      167.39     25.09 o 
   1   8  11       24.17       21.00      5.09 o 
   2   8  11       42.32       35.02      5.63 o 
   3   8  11        4.26       -0.84      5.31 o 
   4   8  11        2.54        0.38      6.86 o 
   5   8  11       57.74       53.42     11.58 o 
   6   8  11        2.19       -6.35      8.29 o 
   7   8  11        6.89        8.54      8.89 o 
  -6   9  11        3.62       26.39     10.89 o 
  -5   9  11        9.93        6.07     14.22 o 
  -4   9  11       18.55       31.00     10.55 o 
  -3   9  11       92.86      144.33     22.90 o 
  -2   9  11       14.35       18.37      7.47 o 
  -1   9  11       19.42        3.52      6.59 o 
   0   9  11        0.99        1.14      5.72 o 
   1   9  11       20.51       14.47      5.01 o 
   2   9  11       14.47       15.24      5.40 o 
   3   9  11       92.79      114.38     33.98 o 
   4   9  11       18.76        9.26      8.69 o 
   5   9  11       10.12       15.29      9.41 o 
   6   9  11        3.48        4.37      9.18 o 
  -5  10  11        3.80       15.30     15.66 o 
  -4  10  11        3.07        0.15      8.91 o 
  -3  10  11       12.27       12.26      9.18 o 
  -2  10  11        5.34        3.61      8.16 o 
  -1  10  11       27.21       29.01      9.26 o 
   0  10  11       32.30       21.05      6.96 o 
   1  10  11       28.15       26.54      9.76 o 
   2  10  11        5.43        8.51      6.55 o 
   3  10  11       12.50        8.68      9.38 o 
   4  10  11        3.03        1.72      8.98 o 
   5  10  11        3.81       13.13      9.95 o 
  -3  11  11        6.41       -0.65      9.13 o 
  -2  11  11       13.77        7.17      9.03 o 
  -1  11  11       18.31       19.90     10.60 o 
   0  11  11        4.04       -0.01      8.22 o 
   1  11  11       18.19       25.51     11.81 o 
   2  11  11       13.85       12.53     14.94 o 
   3  11  11        6.70       -1.59      8.69 o 
   0   0  12     4533.70     4425.59     93.28 o 
   1   0  12     2408.51     2380.14     33.67 o 
   2   0  12        0.87        2.27      1.86 o 
   3   0  12      841.74      825.89     16.88 o 
   4   0  12        0.03        2.55      2.64 o 
   5   0  12        0.75        1.63      2.72 o 
   6   0  12      209.90      243.99     14.02 o 
   7   0  12        1.01       12.44      5.33 o 
   8   0  12        2.04        4.03      5.53 o 
   9   0  12        3.39        6.75      9.64 o 
  -9   1  12       19.28        7.23     11.57 o 
  -8   1  12       47.03       47.35     25.30 o 
  -7   1  12      165.74      180.93     22.42 o 
  -6   1  12      209.81      253.31     23.25 o 
  -5   1  12      568.85      568.26     17.83 o 
  -4   1  12       16.03       18.84      3.84 o 
  -3   1  12       31.28       39.17      5.01 o 
  -2   1  12       95.83       98.51      6.29 o 
  -1   1  12      278.72      281.96      9.35 o 
   0   1  12     6402.76     6797.63     86.70 o 
   1   1  12      271.45      283.46      6.64 o 
   2   1  12      102.31       97.89      6.47 o 
   3   1  12       29.98       40.16      3.29 o 
   4   1  12       13.97       14.34      2.87 o 
   5   1  12      563.21      526.14     27.02 o 
   6   1  12      208.99      213.84     14.41 o 
   7   1  12      169.56      196.75     14.94 o 
   8   1  12       48.33       45.02      8.78 o 
   9   1  12       19.45       30.58      8.16 o 
  -9   2  12       10.37       16.87     11.57 o 
  -8   2  12       34.95       61.69     16.39 o 
  -7   2  12       39.01       38.41      9.16 o 
  -6   2  12      163.71      184.15     10.95 o 
  -5   2  12       76.43       72.72      9.33 o 
  -4   2  12      416.79      424.57     14.69 o 
  -3   2  12      142.39      131.66     13.99 o 
  -2   2  12      525.87      518.24     14.61 o 
  -1   2  12      449.01      515.33     13.56 o 
   0   2  12      192.78      164.61      6.96 o 
   1   2  12      437.85      482.31     18.73 o 
   2   2  12      527.25      514.49     10.78 o 
   3   2  12      140.72      138.57      5.75 o 
   4   2  12      415.80      448.87     13.96 o 
   5   2  12       77.00       77.24      6.88 o 
   6   2  12      169.49      155.20     11.81 o 
   7   2  12       40.89       38.80      5.94 o 
   8   2  12       34.99       23.91      7.82 o 
   9   2  12       10.38       10.06      7.29 o 
  -9   3  12        9.80        5.78     11.08 o 
  -8   3  12       28.98       53.50     16.39 o 
  -7   3  12       42.36       44.20     15.18 o 
  -6   3  12      101.29      115.14     10.55 o 
  -5   3  12       84.10       91.74      8.42 o 
  -4   3  12      373.58      352.30     13.82 o 
  -3   3  12      227.44      246.04     15.72 o 
  -2   3  12      533.83      594.16     22.00 o 
  -1   3  12      161.79      143.12     13.42 o 
   0   3  12      192.74      190.72     11.14 o 
   1   3  12      161.50      144.21      9.74 o 
   2   3  12      526.02      549.24     14.36 o 
   3   3  12      226.66      247.95      7.39 o 
   4   3  12      375.42      383.46     11.38 o 
   5   3  12       81.05       93.22      7.51 o 
   6   3  12      100.50      103.43      8.26 o 
   7   3  12       41.81       56.87     24.58 o 
   8   3  12       28.88       40.22      7.84 o 
   9   3  12        9.45        7.50      7.27 o 
  -9   4  12        0.55        0.48     12.05 o 
  -8   4  12        5.90        9.11      7.66 o 
  -7   4  12       53.97       52.01      7.72 o 
  -6   4  12      343.00      310.56     15.56 o 
  -5   4  12        8.04        9.69      4.68 o 
  -4   4  12       40.60       35.93      9.37 o 
  -3   4  12       62.62       58.01      6.91 o 
  -2   4  12      205.88      227.75     18.91 o 
  -1   4  12     1217.50     1220.77     22.23 o 
   0   4  12       24.93       24.99      4.56 o 
   1   4  12     1227.93     1204.14     26.83 o 
   2   4  12      203.02      203.10      7.52 o 
   3   4  12       61.67       70.04      5.69 o 
   4   4  12       37.29       35.49      4.57 o 
   5   4  12        8.31        4.85      3.39 o 
   6   4  12      340.44      312.65     13.75 o 
   7   4  12       54.22       58.40      8.54 o 
   8   4  12        5.46        4.92      5.67 o 
   9   4  12        0.57        0.22      6.35 o 
  -9   5  12        7.15       -6.75     11.57 o 
  -8   5  12        5.98        3.84      7.66 o 
  -7   5  12       49.85       45.22      8.01 o 
  -6   5  12       28.75       37.29     10.38 o 
  -5   5  12      242.31      255.19     14.17 o 
  -4   5  12       18.90       22.35      6.55 o 
  -3   5  12       31.59       44.05      8.50 o 
  -2   5  12      133.69      116.78     11.73 o 
  -1   5  12      114.13      111.01      7.46 o 
   0   5  12      102.84      113.54      7.62 o 
   1   5  12      115.54       94.06     10.44 o 
   2   5  12      137.02      125.32      8.20 o 
   3   5  12       30.02       23.34      8.68 o 
   4   5  12       18.01       15.65      4.05 o 
   5   5  12      237.01      236.97     12.27 o 
   6   5  12       26.94       39.11      7.63 o 
   7   5  12       49.42       57.04     13.56 o 
   8   5  12        6.30        5.44      8.21 o 
   9   5  12        7.55       11.73      8.25 o 
  -8   6  12        1.00        9.62      7.05 o 
  -7   6  12       15.81       19.92      7.30 o 
  -6   6  12       13.17       10.78      5.83 o 
  -5   6  12       71.19       57.61     19.28 o 
  -4   6  12        6.88        2.23      6.75 o 
  -3   6  12       45.90       46.92     19.04 o 
  -2   6  12       59.05       61.84     13.01 o 
  -1   6  12       80.05       89.30      7.01 o 
   0   6  12       25.56       26.24      5.05 o 
   1   6  12       74.35       56.83     12.37 o 
   2   6  12       58.61       76.09      7.42 o 
   3   6  12       46.08       37.20     12.06 o 
   4   6  12        6.79        8.39      4.16 o 
   5   6  12       70.45       76.10      9.36 o 
   6   6  12       12.91       13.50      9.54 o 
   7   6  12       15.45        9.44      5.98 o 
   8   6  12        1.14        5.19      6.26 o 
  -7   7  12        6.72       13.86      6.84 o 
  -6   7  12        4.10        2.41      7.50 o 
  -5   7  12       57.66       56.63     11.53 o 
  -4   7  12       56.65       45.04     10.16 o 
  -3   7  12       43.37       36.19      8.65 o 
  -2   7  12       18.63        0.70      6.51 o 
  -1   7  12      105.70      103.97      9.99 o 
   0   7  12       21.65       22.24      8.49 o 
   1   7  12      101.20      107.42      7.93 o 
   2   7  12       17.91       14.45      4.40 o 
   3   7  12       44.55       41.81      5.85 o 
   4   7  12       54.63       55.73     10.96 o 
   5   7  12       59.64       62.27     19.04 o 
   6   7  12        4.07        1.08      5.23 o 
   7   7  12        7.21        7.66      6.58 o 
  -7   8  12        3.02        2.71      6.80 o 
  -6   8  12       23.36       28.85     11.09 o 
  -5   8  12       21.24       33.90     10.16 o 
  -4   8  12       50.59       52.58     22.17 o 
  -3   8  12       28.63       25.08      8.50 o 
  -2   8  12       16.19       13.97      7.66 o 
  -1   8  12      138.01      139.46     11.59 o 
   0   8  12      261.65      252.96     14.47 o 
   1   8  12      140.10      133.17     12.87 o 
   2   8  12       15.47       12.05      4.58 o 
   3   8  12       26.82       19.01      7.03 o 
   4   8  12       49.85       39.98     11.33 o 
   5   8  12       20.87       31.14     15.90 o 
   6   8  12       23.74       35.66     10.76 o 
   7   8  12        2.99       -1.10      7.66 o 
  -6   9  12        5.29       16.36      9.60 o 
  -5   9  12        8.19       13.68     16.87 o 
  -4   9  12       21.45       24.03      9.47 o 
  -3   9  12        3.79        1.75      7.47 o 
  -2   9  12       23.28       11.99      7.75 o 
  -1   9  12       93.57       76.09     16.15 o 
   0   9  12        0.12        2.58      5.24 o 
   1   9  12       95.72      112.23     11.08 o 
   2   9  12       23.50       18.38      5.53 o 
   3   9  12        4.04       -4.10      6.71 o 
   4   9  12       22.67       10.99      8.82 o 
   5   9  12        8.50        7.91      9.16 o 
   6   9  12        5.50        8.48      9.41 o 
  -5  10  12        7.32       10.01      8.78 o 
  -4  10  12        2.32       -2.24     11.08 o 
  -3  10  12       20.33       30.97     13.98 o 
  -2  10  12       22.41       35.63     10.29 o 
  -1  10  12        9.83        9.88      7.84 o 
   0  10  12       11.71       22.52      8.22 o 
   1  10  12        9.64        5.96      6.25 o 
   2  10  12       23.13       31.05      7.66 o 
   3  10  12       20.82       25.26      9.81 o 
   4  10  12        2.45        7.64      9.18 o 
   5  10  12        7.24       15.98     10.61 o 
  -3  11  12        1.67       11.19     14.22 o 
  -2  11  12        0.70       12.91     14.94 o 
  -1  11  12       57.55       64.45     13.28 o 
   0  11  12        0.89        2.18      8.00 o 
   1  11  12       57.46       62.95     16.39 o 
   2  11  12        0.74       13.49     13.98 o 
   3  11  12        1.74       -6.50      9.52 o 
   1   0  13       42.07       37.44      3.29 o 
   2   0  13     1765.75     1786.30     34.73 o 
   3   0  13       78.46       71.46      5.21 o 
   4   0  13      543.56      545.20     13.64 o 
   5   0  13        0.02       -2.16      2.63 o 
   6   0  13        3.78       -1.83      4.25 o 
   7   0  13       84.23       65.30     15.42 o 
   8   0  13       12.23        0.32      5.90 o 
   9   0  13        5.19        5.30     10.60 o 
  -9   1  13        3.50        2.41     10.60 o 
  -8   1  13       33.69       30.52     16.87 o 
  -7   1  13       32.37       48.06      8.55 o 
  -6   1  13      198.12      188.23     10.63 o 
  -5   1  13      251.17      255.05      9.62 o 
  -4   1  13       84.23       93.14      9.00 o 
  -3   1  13        5.84       10.75      3.34 o 
  -2   1  13      466.01      457.10     13.17 o 
  -1   1  13      284.27      315.06      9.09 o 
   0   1  13        1.90        8.10      3.73 o 
   1   1  13      279.54      299.81      7.80 o 
   2   1  13      457.26      441.50      9.17 o 
   3   1  13        5.11        6.27      2.17 o 
   4   1  13       86.75       83.17      4.95 o 
   5   1  13      256.13      257.37     17.36 o 
   6   1  13      204.35      172.12     19.77 o 
   7   1  13       32.50       24.79      7.27 o 
   8   1  13       32.55       29.15      7.64 o 
   9   1  13        3.31       -1.49      5.96 o 
  -9   2  13        4.84        9.64     12.05 o 
  -8   2  13       10.60        1.93      9.64 o 
  -7   2  13       79.15       68.93     16.39 o 
  -6   2  13       67.55       58.70      7.40 o 
  -5   2  13       26.53       35.76      5.72 o 
  -4   2  13      113.14      110.73      8.37 o 
  -3   2  13      272.80      281.54     16.72 o 
  -2   2  13       63.82       57.70      5.66 o 
  -1   2  13      633.52      623.13     18.32 o 
   0   2  13       65.75       74.56      4.10 o 
   1   2  13      632.85      621.46     16.39 o 
   2   2  13       65.36       63.29      5.61 o 
   3   2  13      279.85      287.84      7.36 o 
   4   2  13      107.79       88.74      6.91 o 
   5   2  13       24.60       26.72      4.69 o 
   6   2  13       68.25       69.52      7.09 o 
   7   2  13       79.38       75.45      9.14 o 
   8   2  13       10.34        4.37      5.76 o 
   9   2  13        4.64        6.10      6.93 o 
  -9   3  13       15.70       22.65     14.94 o 
  -8   3  13        8.94        8.19     11.08 o 
  -7   3  13       39.19       30.01      8.22 o 
  -6   3  13      116.06      106.72      9.61 o 
  -5   3  13      162.75      164.93     16.46 o 
  -4   3  13       58.40       50.28      8.94 o 
  -3   3  13      154.57      151.35      9.37 o 
  -2   3  13      120.60      123.47      7.83 o 
  -1   3  13      365.38      371.27     18.22 o 
   0   3  13       98.41      121.75      7.16 o 
   1   3  13      380.21      373.47     10.18 o 
   2   3  13      121.51      121.73      5.55 o 
   3   3  13      150.74      151.39      8.28 o 
   4   3  13       59.57       49.68      5.11 o 
   5   3  13      162.55      180.15     10.06 o 
   6   3  13      113.08      118.54     14.10 o 
   7   3  13       39.42       51.80     11.33 o 
   8   3  13        9.05        4.91      5.96 o 
   9   3  13       16.01       10.84      7.32 o 
  -9   4  13       28.67       34.70     14.94 o 
  -8   4  13        8.93        7.47      7.50 o 
  -7   4  13        9.29       22.12      6.39 o 
  -6   4  13       93.34       80.27      9.18 o 
  -5   4  13      132.80      133.50     13.07 o 
  -4   4  13      110.73      125.41      9.64 o 
  -3   4  13      467.28      481.04     16.17 o 
  -2   4  13      136.87      144.18     16.81 o 
  -1   4  13       89.50       90.80      6.55 o 
   0   4  13       65.48       69.62      9.02 o 
   1   4  13       87.63       80.20      6.74 o 
   2   4  13      134.56      131.76      6.46 o 
   3   4  13      459.86      490.24     13.38 o 
   4   4  13      111.02      102.07      6.96 o 
   5   4  13      129.72      123.60     10.38 o 
   6   4  13       92.62       77.41      7.98 o 
   7   4  13        8.78        4.98      5.08 o 
   8   4  13        9.32       10.56      6.06 o 
   9   4  13       28.42       27.63      9.96 o 
  -8   5  13        1.42        3.52      7.82 o 
  -7   5  13       21.73       15.61      6.57 o 
  -6   5  13        0.15        5.43      4.96 o 
  -5   5  13       46.40       40.46      7.09 o 
  -4   5  13       32.90       44.90      8.84 o 
  -3   5  13       83.68       73.93      8.10 o 
  -2   5  13      131.10      126.25     28.20 o 
  -1   5  13      477.46      514.17     15.27 o 
   0   5  13      238.16      242.64     10.74 o 
   1   5  13      464.76      460.97     15.14 o 
   2   5  13      127.52      121.14      8.32 o 
   3   5  13       85.28       89.33      7.60 o 
   4   5  13       32.05       36.50      5.03 o 
   5   5  13       47.89       35.29      6.14 o 
   6   5  13        0.21        2.60      4.89 o 
   7   5  13       20.92       24.04      7.09 o 
   8   5  13        1.40        3.41      5.68 o 
  -8   6  13        9.55       15.90      9.03 o 
  -7   6  13        8.35       15.04      6.86 o 
  -6   6  13       50.53       34.64      7.45 o 
  -5   6  13       18.81       12.06      5.53 o 
  -4   6  13       17.52       22.97     10.12 o 
  -3   6  13       29.30       18.79      7.27 o 
  -2   6  13       68.63       74.30     18.56 o 
  -1   6  13       37.66       36.12      7.87 o 
   0   6  13      429.63      446.00     36.46 o 
   1   6  13       35.94       24.30      5.06 o 
   2   6  13       67.18       60.16      6.78 o 
   3   6  13       29.76       33.25     12.16 o 
   4   6  13       16.11       13.39      4.49 o 
   5   6  13       19.79       20.44      6.39 o 
   6   6  13       50.61       36.67     11.12 o 
   7   6  13        8.67        1.28      5.68 o 
   8   6  13        9.55        9.58      6.36 o 
  -7   7  13        7.27        5.27      6.32 o 
  -6   7  13       26.59       29.07      7.95 o 
  -5   7  13       40.77       53.68     10.89 o 
  -4   7  13       21.99       32.57      9.47 o 
  -3   7  13        8.61        9.77     10.36 o 
  -2   7  13       60.41       51.65     23.38 o 
  -1   7  13       87.30       93.75      9.45 o 
   0   7  13      411.14      434.73     15.65 o 
   1   7  13       88.73       82.97      7.25 o 
   2   7  13       61.75       53.65      6.35 o 
   3   7  13        8.74       13.98      4.72 o 
   4   7  13       22.39       15.46      7.84 o 
   5   7  13       39.52       59.23     11.57 o 
   6   7  13       26.59       38.41      8.50 o 
   7   7  13        7.59       -5.84      5.72 o 
  -7   8  13        5.25        8.43      8.86 o 
  -6   8  13       20.12       40.62     18.07 o 
  -5   8  13        0.97       20.16      9.15 o 
  -4   8  13       45.64       41.39     10.39 o 
  -3   8  13        7.96        6.27      7.13 o 
  -2   8  13      176.69      182.77     17.04 o 
  -1   8  13        7.12        9.59      7.27 o 
   0   8  13       79.81       95.08     17.98 o 
   1   8  13        7.39       12.09      4.45 o 
   2   8  13      178.09      172.64     22.21 o 
   3   8  13        8.21        9.04      4.66 o 
   4   8  13       46.39       51.36     11.35 o 
   5   8  13        0.93       -2.56      7.56 o 
   6   8  13       20.63        6.52      8.46 o 
   7   8  13        5.30        4.10      7.99 o 
  -6   9  13        7.52        3.33      8.16 o 
  -5   9  13        0.50        4.34      9.20 o 
  -4   9  13        2.57        3.73      8.69 o 
  -3   9  13       32.84       59.72     15.18 o 
  -2   9  13       33.22       27.36      9.52 o 
  -1   9  13       25.63       17.43      8.69 o 
   0   9  13        5.26       12.78      6.24 o 
   1   9  13       26.00       12.85      6.21 o 
   2   9  13       33.45       32.14      6.07 o 
   3   9  13       32.80       16.64      8.65 o 
   4   9  13        2.86       -1.97      7.58 o 
   5   9  13        0.55        2.51      8.80 o 
   6   9  13        7.40        0.40     10.12 o 
  -4  10  13        1.75       -8.08      8.00 o 
  -3  10  13        1.26       13.19     21.93 o 
  -2  10  13        5.35       21.26      9.13 o 
  -1  10  13        7.25        8.48      9.40 o 
   0  10  13       17.39        7.91      7.75 o 
   1  10  13        7.43        7.88      6.47 o 
   2  10  13        5.00        6.59      7.53 o 
   3  10  13        1.25       -0.56      7.84 o 
   4  10  13        1.93        1.66      8.37 o 
  -2  11  13        4.31        5.73      8.50 o 
  -1  11  13        7.09       12.31      9.26 o 
   0  11  13        0.12        6.05      8.34 o 
   1  11  13        7.04       10.36     10.12 o 
   2  11  13        4.39       -2.41     13.01 o 
   0   0  14       10.69        2.92      3.36 o 
   1   0  14        0.38       -1.03      2.01 o 
   2   0  14       52.14       46.11      4.38 o 
   3   0  14      163.03      184.40      7.64 o 
   4   0  14       84.89       91.15      6.42 o 
   5   0  14      274.49      286.85     12.00 o 
   6   0  14       11.67       26.72      6.59 o 
   7   0  14       13.58       23.33     11.81 o 
   8   0  14        0.13       -3.80      5.76 o 
   9   0  14        0.64       21.21     12.05 o 
  -9   1  14       13.16       15.90     13.01 o 
  -8   1  14       29.42       22.34     20.00 o 
  -7   1  14       66.65       61.24     11.33 o 
  -6   1  14       35.29       41.37      6.12 o 
  -5   1  14      330.44      360.64     11.45 o 
  -4   1  14       31.17       26.98      5.18 o 
  -3   1  14      237.97      248.80     12.50 o 
  -2   1  14      160.13      155.86      8.08 o 
  -1   1  14      791.48      765.80     16.04 o 
   0   1  14     2315.63     2305.41     54.97 o 
   1   1  14      781.97      807.35     14.83 o 
   2   1  14      162.66      158.36      5.60 o 
   3   1  14      235.24      224.24      6.75 o 
   4   1  14       32.26       28.58      3.59 o 
   5   1  14      321.13      345.39     13.11 o 
   6   1  14       35.85       39.69      7.41 o 
   7   1  14       66.48       73.05     10.05 o 
   8   1  14       29.02       36.78     13.25 o 
   9   1  14       13.61        6.18      6.79 o 
  -9   2  14        9.80        0.00     12.05 o 
  -8   2  14       18.01       21.69     12.53 o 
  -7   2  14       65.60       40.97     13.01 o 
  -6   2  14      265.38      282.79     25.86 o 
  -5   2  14      104.65      103.30      8.63 o 
  -4   2  14      162.29      161.69      9.71 o 
  -3   2  14      763.60      734.26     23.47 o 
  -2   2  14      405.06      403.63     14.53 o 
  -1   2  14      363.90      369.08     11.49 o 
   0   2  14       12.77       16.09      4.13 o 
   1   2  14      360.98      376.09     13.58 o 
   2   2  14      404.92      411.48      9.95 o 
   3   2  14      754.23      730.81     13.24 o 
   4   2  14      158.04      163.73      9.18 o 
   5   2  14      100.46      103.77      9.46 o 
   6   2  14      265.30      319.52     17.24 o 
   7   2  14       65.62       63.54      9.22 o 
   8   2  14       17.80       18.31      6.94 o 
   9   2  14        9.81       13.33      7.75 o 
  -9   3  14       12.19        6.27     13.01 o 
  -8   3  14       12.80       35.66     14.94 o 
  -7   3  14       20.37       16.47      7.41 o 
  -6   3  14      183.89      205.20     12.41 o 
  -5   3  14      123.21      132.77      9.99 o 
  -4   3  14      111.65       91.77     18.45 o 
  -3   3  14       78.62       71.27      7.21 o 
  -2   3  14       78.48       93.64      7.39 o 
  -1   3  14       53.89       62.83     12.29 o 
   0   3  14        1.88        4.06      2.90 o 
   1   3  14       51.49       62.10      5.68 o 
   2   3  14       77.60       73.02      4.77 o 
   3   3  14       80.77       81.17      6.04 o 
   4   3  14      109.95       96.37     13.85 o 
   5   3  14      126.36      111.30      8.58 o 
   6   3  14      183.42      181.59     16.55 o 
   7   3  14       19.96       22.15      7.95 o 
   8   3  14       12.60        8.58      6.75 o 
   9   3  14       12.45       14.75      7.54 o 
  -9   4  14        1.17        9.64     13.01 o 
  -8   4  14        2.21        0.31      7.27 o 
  -7   4  14        5.47        7.27      6.79 o 
  -6   4  14      301.10      293.02     20.60 o 
  -5   4  14       23.71       21.05      5.51 o 
  -4   4  14      151.03      134.83     10.23 o 
  -3   4  14       63.23       57.43      7.11 o 
  -2   4  14       46.67       31.57      6.93 o 
  -1   4  14      100.02       78.21      6.47 o 
   0   4  14        5.09        8.66      3.47 o 
   1   4  14       97.80       82.75      7.21 o 
   2   4  14       50.49       47.75      6.47 o 
   3   4  14       64.64       67.24      5.83 o 
   4   4  14      154.42      164.43      8.53 o 
   5   4  14       22.70       23.50      4.53 o 
   6   4  14      297.77      295.20     13.46 o 
   7   4  14        5.56        3.36      5.42 o 
   8   4  14        2.54       -1.55      5.44 o 
   9   4  14        1.18        8.65      6.71 o 
  -8   5  14       12.09       10.30      8.84 o 
  -7   5  14        9.73       10.62      6.29 o 
  -6   5  14       11.24       16.32     10.32 o 
  -5   5  14      231.47      230.08     16.11 o 
  -4   5  14       99.53      110.17      9.79 o 
  -3   5  14       15.44       18.16      6.79 o 
  -2   5  14       54.09       60.40      9.40 o 
  -1   5  14       56.42       55.23      5.92 o 
   0   5  14        0.30        3.61      3.53 o 
   1   5  14       57.20       46.09      6.43 o 
   2   5  14       52.92       54.42      6.43 o 
   3   5  14       14.74        9.64      4.40 o 
   4   5  14      103.20       92.72      7.10 o 
   5   5  14      231.54      257.71     12.32 o 
   6   5  14       10.67       11.90      6.37 o 
   7   5  14        9.42       11.35      6.22 o 
   8   5  14       12.32       18.50      7.53 o 
  -8   6  14       23.37       15.12      9.37 o 
  -7   6  14        2.20        3.10      6.35 o 
  -6   6  14       21.19       12.72      6.48 o 
  -5   6  14       58.97       41.69      8.46 o 
  -4   6  14      102.74       89.50     12.77 o 
  -3   6  14       18.33       34.00      8.78 o 
  -2   6  14      207.81      228.55     16.47 o 
  -1   6  14      263.13      242.28     37.37 o 
   0   6  14      243.53      250.07     19.47 o 
   1   6  14      263.53      252.43     14.14 o 
   2   6  14      204.38      192.72     10.92 o 
   3   6  14       17.26       17.38      5.07 o 
   4   6  14       99.22       89.32     11.51 o 
   5   6  14       57.55       45.91      9.00 o 
   6   6  14       22.22       24.84      7.44 o 
   7   6  14        2.18        3.18      5.62 o 
   8   6  14       23.22       18.61      7.39 o 
  -7   7  14       21.17       25.61      8.40 o 
  -6   7  14        0.49       -3.28      7.71 o 
  -5   7  14      134.80      112.68     21.69 o 
  -4   7  14       10.46       14.61     12.29 o 
  -3   7  14        3.76        2.79      6.37 o 
  -2   7  14       54.08       58.97     10.07 o 
  -1   7  14       37.37       48.09      7.47 o 
   0   7  14       37.67       40.41      5.61 o 
   1   7  14       35.56       47.23      5.83 o 
   2   7  14       55.61       60.87      6.58 o 
   3   7  14        3.93        8.37      4.33 o 
   4   7  14       10.86        5.91      5.50 o 
   5   7  14      135.68      102.10     13.82 o 
   6   7  14        0.68        3.26      5.80 o 
   7   7  14       21.44       12.25      6.98 o 
  -6   8  14        5.42        7.94      8.68 o 
  -5   8  14        2.27        6.73      8.16 o 
  -4   8  14       24.20       24.52      8.65 o 
  -3   8  14       14.16       21.25      8.84 o 
  -2   8  14       28.20       27.63      8.57 o 
  -1   8  14        3.82        0.08      5.90 o 
   0   8  14       67.22       48.81      7.98 o 
   1   8  14        4.16        5.24      4.44 o 
   2   8  14       29.30       35.93      5.99 o 
   3   8  14       14.84       25.38      6.49 o 
   4   8  14       25.01       17.14      8.90 o 
   5   8  14        2.45        2.59      8.68 o 
   6   8  14        5.20       -4.28      8.74 o 
  -5   9  14       33.82       24.10     10.22 o 
  -4   9  14       15.08       -2.51      7.27 o 
  -3   9  14       16.59       18.48      9.33 o 
  -2   9  14       30.41       77.16     12.95 o 
  -1   9  14       20.09       29.88      9.54 o 
   0   9  14       19.51       26.09      7.22 o 
   1   9  14       21.49       16.63      6.38 o 
   2   9  14       30.13       35.85      6.53 o 
   3   9  14       17.10       26.45      9.38 o 
   4   9  14       14.83        3.89      8.24 o 
   5   9  14       33.98       24.71     10.63 o 
  -4  10  14        4.26       14.21      8.30 o 
  -3  10  14       11.65        3.32      8.44 o 
  -2  10  14       12.66       15.42      9.13 o 
  -1  10  14       12.07       16.81      8.50 o 
   0  10  14       10.95       12.75     13.25 o 
   1  10  14       12.09       24.87      8.79 o 
   2  10  14       12.85       14.34      9.09 o 
   3  10  14       11.91       -1.66      7.94 o 
   4  10  14        4.19        3.80      9.18 o 
  -1  11  14       25.55       29.86     10.36 o 
   0  11  14        1.02        3.11     12.29 o 
   1  11  14       25.08       12.02     12.29 o 
   1   0  15        3.01        1.73      2.18 o 
   2   0  15      762.21      747.50     16.33 o 
   3   0  15      110.26      111.14      6.49 o 
   4   0  15      227.65      240.29      9.12 o 
   5   0  15       57.51       47.57      6.26 o 
   6   0  15       38.90       41.26      9.64 o 
   7   0  15       76.64       68.46     12.29 o 
   8   0  15        1.28        1.67      5.42 o 
   9   0  15        0.99       -6.92      6.71 o 
  -9   1  15       13.94       18.31     12.53 o 
  -8   1  15       21.67       17.25      7.32 o 
  -7   1  15       73.40       62.48      9.38 o 
  -6   1  15       56.05       62.34      8.99 o 
  -5   1  15      390.30      417.11     14.80 o 
  -4   1  15       16.57        9.31      6.33 o 
  -3   1  15      441.19      456.48     22.13 o 
  -2   1  15       65.81       58.33      4.93 o 
  -1   1  15      241.91      270.50      8.56 o 
   0   1  15       82.66       70.35      7.31 o 
   1   1  15      242.89      267.29      7.85 o 
   2   1  15       66.59       66.07      4.23 o 
   3   1  15      436.00      453.55     13.88 o 
   4   1  15       16.29       12.73      2.93 o 
   5   1  15      384.05      388.67     14.16 o 
   6   1  15       56.08       62.79      7.07 o 
   7   1  15       73.14       65.44     14.40 o 
   8   1  15       21.47       18.81      7.39 o 
   9   1  15       13.87       15.14      8.09 o 
  -9   2  15        9.06       -8.19     11.57 o 
  -8   2  15        6.39       14.94     11.57 o 
  -7   2  15       14.96       13.49     10.12 o 
  -6   2  15      124.67      127.38     16.87 o 
  -5   2  15      242.98      231.03     12.64 o 
  -4   2  15      149.26      159.57      9.87 o 
  -3   2  15      422.23      437.31     14.55 o 
  -2   2  15       35.18       33.28      5.19 o 
  -1   2  15      596.20      591.30     23.70 o 
   0   2  15        3.36       -0.96      2.90 o 
   1   2  15      606.13      593.84     14.03 o 
   2   2  15       38.48       42.15      4.04 o 
   3   2  15      417.26      425.50      9.73 o 
   4   2  15      145.78      144.04      9.13 o 
   5   2  15      248.51      232.30     14.64 o 
   6   2  15      121.02      119.76      9.22 o 
   7   2  15       14.47       11.73      7.57 o 
   8   2  15        6.41        7.15      6.37 o 
   9   2  15        8.98        8.16      6.79 o 
  -9   3  15       10.85       27.47     14.46 o 
  -8   3  15        1.94        5.30     10.60 o 
  -7   3  15       12.73        9.50     12.77 o 
  -6   3  15       42.35       39.54      7.10 o 
  -5   3  15       72.41       69.23      7.91 o 
  -4   3  15      251.17      282.94     13.16 o 
  -3   3  15       34.26       23.57      7.06 o 
  -2   3  15      407.70      398.28     14.30 o 
  -1   3  15       82.54       92.41      9.47 o 
   0   3  15      390.15      366.44     10.72 o 
   1   3  15       81.58       81.96      5.53 o 
   2   3  15      401.60      404.96     10.15 o 
   3   3  15       33.26       37.80      4.66 o 
   4   3  15      252.66      280.21     11.41 o 
   5   3  15       73.78       73.65      7.57 o 
   6   3  15       40.37       43.72      8.89 o 
   7   3  15       11.87       10.74      4.57 o 
   8   3  15        1.97        5.95      6.30 o 
   9   3  15       10.44       13.03      7.43 o 
  -8   4  15       13.45       26.51     13.98 o 
  -7   4  15        8.54       13.40      7.47 o 
  -6   4  15       54.94       35.70      8.51 o 
  -5   4  15       94.58      102.13     14.78 o 
  -4   4  15        6.58        7.03      5.07 o 
  -3   4  15        1.27        6.54      4.68 o 
  -2   4  15      120.45      127.44     11.87 o 
  -1   4  15       30.40       21.69      9.40 o 
   0   4  15       84.85       80.63      6.92 o 
   1   4  15       32.03       29.47      4.38 o 
   2   4  15      116.21      123.76      6.63 o 
   3   4  15        1.90       -0.74      2.64 o 
   4   4  15        6.74        3.80      2.97 o 
   5   4  15       92.60       94.55      7.44 o 
   6   4  15       58.00       56.07      7.10 o 
   7   4  15        8.44       13.15      6.64 o 
   8   4  15       13.50       15.35      7.05 o 
  -8   5  15        1.66        1.76      9.88 o 
  -7   5  15       12.34       18.21     11.68 o 
  -6   5  15       43.12       39.10      7.60 o 
  -5   5  15       11.11        4.61      5.74 o 
  -4   5  15        1.86        6.13      6.11 o 
  -3   5  15       22.42       28.70      7.53 o 
  -2   5  15      224.94      237.52     16.27 o 
  -1   5  15      266.18      248.02     11.00 o 
   0   5  15      144.98      136.06      8.89 o 
   1   5  15      264.63      255.58     12.05 o 
   2   5  15      230.79      240.28     11.32 o 
   3   5  15       21.36       30.81      9.65 o 
   4   5  15        1.33        3.12      3.28 o 
   5   5  15       10.41       13.71      4.33 o 
   6   5  15       43.50       41.20      8.69 o 
   7   5  15       12.65       19.70      7.60 o 
   8   5  15        1.66        3.08      6.06 o 
  -7   6  15       14.95        7.67      7.94 o 
  -6   6  15       28.69       21.71      7.11 o 
  -5   6  15       16.70       10.85      9.64 o 
  -4   6  15        4.74       -5.30      5.76 o 
  -3   6  15      157.75      131.56     14.12 o 
  -2   6  15       28.50       30.13     12.29 o 
  -1   6  15        4.48        5.59      5.78 o 
   0   6  15       77.34       82.55      7.70 o 
   1   6  15        3.51        3.42      4.15 o 
   2   6  15       28.67       32.46      5.54 o 
   3   6  15      159.21      155.80     14.91 o 
   4   6  15        5.14        8.42      4.79 o 
   5   6  15       17.67        9.75      5.96 o 
   6   6  15       28.48       22.10      7.25 o 
   7   6  15       15.14        3.02      9.80 o 
  -7   7  15       15.48       12.01      9.37 o 
  -6   7  15       19.44       16.35     22.65 o 
  -5   7  15        9.82       22.53      8.69 o 
  -4   7  15        2.89        3.79      7.13 o 
  -3   7  15       54.24       33.65      9.37 o 
  -2   7  15      107.53      116.25     14.07 o 
  -1   7  15       37.39       42.79      9.47 o 
   0   7  15      151.92      157.54     11.57 o 
   1   7  15       39.67       36.36     10.84 o 
   2   7  15      105.81      129.04      9.96 o 
   3   7  15       57.00       59.26      9.74 o 
   4   7  15        2.92       -3.66      4.34 o 
   5   7  15       10.45        6.80      9.16 o 
   6   7  15       19.55       17.77      6.76 o 
   7   7  15       15.40       12.27      6.74 o 
  -6   8  15       11.14       23.62     10.56 o 
  -5   8  15       11.55       22.37     12.53 o 
  -4   8  15       11.31       13.07      9.40 o 
  -3   8  15       15.16       -6.02      6.71 o 
  -2   8  15       13.74       29.19     10.12 o 
  -1   8  15       58.58       77.94     12.07 o 
   0   8  15        9.56        7.06      5.53 o 
   1   8  15       57.15       68.27      7.41 o 
   2   8  15       13.66       11.62      5.27 o 
   3   8  15       15.38       11.66      4.99 o 
   4   8  15       11.43       17.45      8.82 o 
   5   8  15       10.93        4.60      9.09 o 
   6   8  15       10.99       31.83     10.36 o 
  -5   9  15        7.66        4.11      8.57 o 
  -4   9  15        8.56        6.14      9.40 o 
  -3   9  15       15.24       17.96      8.99 o 
  -2   9  15        6.55        7.20      7.71 o 
  -1   9  15        6.64       11.63      7.62 o 
   0   9  15        0.14        2.85      5.72 o 
   1   9  15        6.26       -0.05      5.52 o 
   2   9  15        7.05        5.83      5.04 o 
   3   9  15       14.87        6.64      8.54 o 
   4   9  15        8.85        7.30     10.60 o 
   5   9  15        7.54       20.05      9.90 o 
  -3  10  15        0.21        1.97     11.08 o 
  -2  10  15        8.91       10.03     10.12 o 
  -1  10  15       11.53       11.98      8.57 o 
   0  10  15        2.35        2.51      7.62 o 
   1  10  15       11.68       10.38      6.74 o 
   2  10  15        8.78        6.02      8.38 o 
   3  10  15        0.23       -5.43      8.20 o 
   0  11  15        0.80       -2.72     23.86 o 
   0   0  16     2758.78     2997.66     83.85 o 
   1   0  16        0.02        0.36      2.43 o 
   2   0  16       41.23       54.06      4.95 o 
   3   0  16      262.41      251.77      9.24 o 
   4   0  16     1060.27     1047.93     19.76 o 
   5   0  16      127.44      141.89     19.52 o 
   6   0  16      202.51      204.59     14.41 o 
   7   0  16       18.65       16.72      6.64 o 
   8   0  16       27.46       26.61      7.96 o 
   9   0  16        2.79        6.75      6.82 o 
  -9   1  16        0.87      -11.57      8.68 o 
  -8   1  16        4.31        7.23     10.60 o 
  -7   1  16       60.07       45.79     13.50 o 
  -6   1  16        6.57        1.93      7.23 o 
  -5   1  16       58.73       51.22     10.26 o 
  -4   1  16      178.06      164.42      9.97 o 
  -3   1  16      558.95      578.91     17.05 o 
  -2   1  16      297.90      298.97     10.02 o 
  -1   1  16       79.21       93.94      6.52 o 
   0   1  16      303.05      281.61      9.59 o 
   1   1  16       77.94       77.84      6.33 o 
   2   1  16      291.39      296.06      8.72 o 
   3   1  16      557.91      562.15     14.20 o 
   4   1  16      186.98      190.45      7.57 o 
   5   1  16       58.20       67.33      7.05 o 
   6   1  16        6.41        0.58      3.60 o 
   7   1  16       59.82       62.77     16.10 o 
   8   1  16        4.32        8.23      7.05 o 
   9   1  16        0.97       -2.78      6.37 o 
  -9   2  16        3.78        4.34     10.60 o 
  -8   2  16       12.37       -0.96     10.12 o 
  -7   2  16       31.90       18.31     10.60 o 
  -6   2  16       53.02       55.91      9.37 o 
  -5   2  16      314.64      330.41     25.20 o 
  -4   2  16      179.51      186.11     10.71 o 
  -3   2  16      163.57      176.52     11.00 o 
  -2   2  16        1.01        1.49      3.66 o 
  -1   2  16       34.28       46.06      8.46 o 
   0   2  16        9.60        5.95      4.51 o 
   1   2  16       33.07       32.30      4.71 o 
   2   2  16        1.05       -0.71      2.25 o 
   3   2  16      166.42      163.73      6.42 o 
   4   2  16      179.53      167.96     12.43 o 
   5   2  16      311.91      323.87     13.15 o 
   6   2  16       50.39       47.54      6.57 o 
   7   2  16       30.78       34.84      6.17 o 
   8   2  16       12.21       14.92      5.63 o 
   9   2  16        3.70       -3.86      6.82 o 
  -8   3  16       11.61       10.60     12.05 o 
  -7   3  16        9.62       18.73      7.66 o 
  -6   3  16       14.97       18.98      5.81 o 
  -5   3  16      131.47      142.54     11.51 o 
  -4   3  16       47.88       44.59      6.85 o 
  -3   3  16       13.32       17.50      4.89 o 
  -2   3  16      177.39      172.37     13.04 o 
  -1   3  16       18.76       13.07      5.25 o 
   0   3  16       21.73       28.36      5.32 o 
   1   3  16       17.01       23.19      3.78 o 
   2   3  16      178.87      178.78      7.91 o 
   3   3  16       15.12       20.85      3.86 o 
   4   3  16       48.02       66.77      9.25 o 
   5   3  16      132.22      147.86      9.95 o 
   6   3  16       14.99       12.41      4.71 o 
   7   3  16        9.24       15.76      5.35 o 
   8   3  16       11.38       20.88     12.05 o 
  -8   4  16        4.90        6.75     12.53 o 
  -7   4  16       58.68       85.61     12.95 o 
  -6   4  16       56.08       61.72      8.56 o 
  -5   4  16       28.52       26.27      6.23 o 
  -4   4  16       22.27       15.03      5.53 o 
  -3   4  16       68.14       56.99     10.60 o 
  -2   4  16      206.81      212.91     17.12 o 
  -1   4  16      439.84      424.75     19.40 o 
   0   4  16        6.69        5.57      6.41 o 
   1   4  16      437.90      413.23     11.95 o 
   2   4  16      206.17      174.24     19.71 o 
   3   4  16       66.08       54.31      6.26 o 
   4   4  16       21.99       16.79      4.73 o 
   5   4  16       26.20       34.70      6.19 o 
   6   4  16       56.44       62.59     10.35 o 
   7   4  16       58.61       72.49     14.46 o 
   8   4  16        4.89        3.11      6.45 o 
  -8   5  16        5.65        6.71      8.69 o 
  -7   5  16        2.13        2.09      5.83 o 
  -6   5  16       12.88        8.52      5.73 o 
  -5   5  16       56.22       51.52      9.54 o 
  -4   5  16       39.68       24.53      7.75 o 
  -3   5  16      194.87      207.18     16.06 o 
  -2   5  16      109.13       83.93     28.68 o 
  -1   5  16      128.94      127.94      8.53 o 
   0   5  16       16.02       16.66      4.61 o 
   1   5  16      128.65      118.99      7.77 o 
   2   5  16      107.84       84.29      8.06 o 
   3   5  16      197.08      189.72     20.73 o 
   4   5  16       40.78       51.09     10.09 o 
   5   5  16       58.52       45.06      5.95 o 
   6   5  16       13.32        8.96      6.30 o 
   7   5  16        2.21       -1.98      4.97 o 
   8   5  16        5.50        8.99      6.56 o 
  -7   6  16        0.02       -2.61      7.96 o 
  -6   6  16       10.20        8.99     10.60 o 
  -5   6  16       32.81       35.99      9.88 o 
  -4   6  16       10.25        1.65      6.83 o 
  -3   6  16       30.61       20.46      7.75 o 
  -2   6  16       78.38       83.60     13.74 o 
  -1   6  16       52.13       38.81     11.57 o 
   0   6  16       43.21       39.87      7.76 o 
   1   6  16       52.92       46.46      8.36 o 
   2   6  16       80.13       81.59      8.40 o 
   3   6  16       31.60       22.95      9.47 o 
   4   6  16        9.72       12.28      4.81 o 
   5   6  16       34.64       26.35      6.44 o 
   6   6  16       10.60        4.11      5.40 o 
   7   6  16        0.05       -4.05      5.79 o 
  -7   7  16        7.05       10.80      9.18 o 
  -6   7  16        1.41        7.11      8.34 o 
  -5   7  16       90.15      106.57     24.10 o 
  -4   7  16       29.72       16.58     20.72 o 
  -3   7  16       31.46       22.11      9.16 o 
  -2   7  16       23.13       42.75      9.81 o 
  -1   7  16       22.90       18.50      7.82 o 
   0   7  16       16.55       14.65      6.71 o 
   1   7  16       23.46       19.73     12.72 o 
   2   7  16       24.43       19.99      5.49 o 
   3   7  16       30.09       24.55      7.96 o 
   4   7  16       30.03       37.98      6.52 o 
   5   7  16       89.87       99.39     14.71 o 
   6   7  16        1.27        5.16      8.61 o 
   7   7  16        6.83       -2.85      5.65 o 
  -6   8  16        8.20       22.10      9.84 o 
  -5   8  16        6.69        4.37     10.36 o 
  -4   8  16       29.24       36.85     11.00 o 
  -3   8  16       10.75       13.98     19.28 o 
  -2   8  16        9.50       18.01      8.50 o 
  -1   8  16       43.86       54.80     33.50 o 
   0   8  16        1.46        0.87      6.00 o 
   1   8  16       43.94       42.11      6.42 o 
   2   8  16        9.50       15.34      5.07 o 
   3   8  16       10.64       12.35      5.19 o 
   4   8  16       30.50       33.88     10.25 o 
   5   8  16        6.76        4.12      8.37 o 
   6   8  16        7.83        2.64      7.94 o 
  -5   9  16        4.13       -8.41     13.74 o 
  -4   9  16        2.95       10.12     13.49 o 
  -3   9  16        0.38       10.40      8.65 o 
  -2   9  16       23.13       21.06      9.88 o 
  -1   9  16        3.21        8.43      7.84 o 
   0   9  16       12.91       16.23      7.76 o 
   1   9  16        3.21        3.38      5.95 o 
   2   9  16       22.38       24.25      6.28 o 
   3   9  16        0.41       -7.31      5.48 o 
   4   9  16        2.56        4.59      8.65 o 
   5   9  16        4.12        3.92      9.09 o 
  -3  10  16        4.72        6.41      8.78 o 
  -2  10  16        2.87       -0.42      8.00 o 
  -1  10  16        2.51       17.96      9.52 o 
   0  10  16       30.80       28.35     16.39 o 
   1  10  16        2.62       14.43      7.43 o 
   2  10  16        2.67       10.39      8.91 o 
   3  10  16        4.89        6.80     10.84 o 
   1   0  17       91.71      113.50      5.90 o 
   2   0  17      355.86      344.85     20.60 o 
   3   0  17        3.38        2.77      3.17 o 
   4   0  17     1752.28     1894.85     34.67 o 
   5   0  17       20.48        9.05      4.16 o 
   6   0  17       15.13        7.52     10.60 o 
   7   0  17       25.65       12.53      6.48 o 
   8   0  17       14.30       17.35      7.82 o 
   9   0  17       11.65       11.41      8.09 o 
  -8   1  17       14.39       26.03     13.01 o 
  -7   1  17       23.74       26.03     11.09 o 
  -6   1  17       37.08       29.40     11.09 o 
  -5   1  17      250.07      277.49     12.57 o 
  -4   1  17      198.66      190.37     14.30 o 
  -3   1  17      760.28      786.09     51.65 o 
  -2   1  17       34.52       41.15      4.69 o 
  -1   1  17      234.93      217.02      9.33 o 
   0   1  17      192.24      232.29      9.35 o 
   1   1  17      232.11      220.80      8.96 o 
   2   1  17       33.18       30.52      4.01 o 
   3   1  17      778.74      803.45     16.18 o 
   4   1  17      198.47      215.00      9.35 o 
   5   1  17      243.79      230.06     11.93 o 
   6   1  17       38.22       35.95      6.23 o 
   7   1  17       23.22       22.71      5.87 o 
   8   1  17       14.64       10.52      5.72 o 
  -8   2  17       12.93       13.98     11.08 o 
  -7   2  17       16.54        9.64      9.64 o 
  -6   2  17       89.56       89.48     11.41 o 
  -5   2  17       29.13       31.77      6.07 o 
  -4   2  17      523.37      536.85     17.50 o 
  -3   2  17        7.89       10.53      4.85 o 
  -2   2  17      137.87      139.03     14.22 o 
  -1   2  17      494.34      450.84     14.97 o 
   0   2  17        7.34        2.00      4.75 o 
   1   2  17      494.46      436.07     14.56 o 
   2   2  17      141.27      165.37      6.99 o 
   3   2  17        8.43       11.13      2.88 o 
   4   2  17      525.14      514.71     16.78 o 
   5   2  17       27.36       23.81      6.07 o 
   6   2  17       87.92       84.76      8.38 o 
   7   2  17       17.03       25.05      5.80 o 
   8   2  17       12.81       17.68      5.83 o 
  -8   3  17        0.60        4.34     11.08 o 
  -7   3  17       23.66       29.04      9.37 o 
  -6   3  17        0.70       -2.78      4.47 o 
  -5   3  17      126.47      115.32      9.83 o 
  -4   3  17       66.35       67.70      7.70 o 
  -3   3  17      354.60      365.29     48.95 o 
  -2   3  17      421.64      408.95     19.06 o 
  -1   3  17      652.03      647.29     24.22 o 
   0   3  17       14.87        9.88      3.82 o 
   1   3  17      660.76      657.12     15.81 o 
   2   3  17      422.61      424.31     15.38 o 
   3   3  17      346.51      347.85     15.24 o 
   4   3  17       63.09       63.64      6.23 o 
   5   3  17      129.99      130.45     11.89 o 
   6   3  17        0.57        1.39      4.01 o 
   7   3  17       24.56       12.57      5.16 o 
   8   3  17        0.64        6.27      6.82 o 
  -8   4  17        6.47        4.34     11.08 o 
  -7   4  17        1.74        6.74      7.32 o 
  -6   4  17        9.69        5.24      6.38 o 
  -5   4  17       97.09       87.08      9.54 o 
  -4   4  17       34.25       39.34     11.33 o 
  -3   4  17      123.89      128.23     12.90 o 
  -2   4  17      175.27      164.01     15.19 o 
  -1   4  17        6.65        9.69      6.02 o 
   0   4  17       54.05       73.24      9.31 o 
   1   4  17        6.05        7.15      3.25 o 
   2   4  17      172.25      182.31     10.39 o 
   3   4  17      126.53      115.74      7.81 o 
   4   4  17       33.36       20.44      4.38 o 
   5   4  17       98.39      102.80      8.06 o 
   6   4  17       10.83        6.94      5.07 o 
   7   4  17        1.77        3.43      5.90 o 
   8   4  17        6.14        7.62      6.64 o 
  -7   5  17        9.59       17.96      7.05 o 
  -6   5  17       36.25       44.12     13.01 o 
  -5   5  17       79.84       86.91     12.35 o 
  -4   5  17       25.15       19.44      7.29 o 
  -3   5  17       84.99       93.73     12.01 o 
  -2   5  17       32.48       12.94     10.12 o 
  -1   5  17       44.48       52.46      9.13 o 
   0   5  17       88.24       83.20      7.79 o 
   1   5  17       44.13       45.78      5.26 o 
   2   5  17       35.75       37.08      6.01 o 
   3   5  17       84.65       77.61     14.09 o 
   4   5  17       27.10       25.44      4.84 o 
   5   5  17       80.09       84.35      7.77 o 
   6   5  17       36.98       28.40     16.39 o 
   7   5  17        9.32       14.71      7.27 o 
  -7   6  17        4.56        7.67      8.78 o 
  -6   6  17       29.62       18.31     17.59 o 
  -5   6  17       30.53       14.82      7.96 o 
  -4   6  17       73.63       71.59     11.91 o 
  -3   6  17       42.96       36.13     12.05 o 
  -2   6  17        5.16       11.17      8.43 o 
  -1   6  17       23.75       26.43      7.75 o 
   0   6  17      234.59      242.34     16.44 o 
   1   6  17       22.78       15.57      6.62 o 
   2   6  17        5.99        1.82      4.15 o 
   3   6  17       42.48       43.67      6.78 o 
   4   6  17       73.69       73.41      8.44 o 
   5   6  17       30.74       27.29      6.35 o 
   6   6  17       29.20       31.37      7.71 o 
   7   6  17        4.41       12.78      6.52 o 
  -6   7  17        7.97        4.16      8.44 o 
  -5   7  17        6.64       13.01     12.53 o 
  -4   7  17       13.51       11.82      7.96 o 
  -3   7  17       65.45       42.78     10.42 o 
  -2   7  17       25.36       29.16      9.20 o 
  -1   7  17        2.66        2.81     13.01 o 
   0   7  17        1.10       -0.69      5.78 o 
   1   7  17        2.92        6.22      4.47 o 
   2   7  17       25.35       11.75      9.16 o 
   3   7  17       67.57       69.13     10.50 o 
   4   7  17       13.07       21.81      5.63 o 
   5   7  17        6.56       15.68      8.65 o 
   6   7  17        7.56       13.25      9.26 o 
  -5   8  17        7.08       20.61     10.21 o 
  -4   8  17        0.83       11.08      7.99 o 
  -3   8  17       19.21       21.37      8.84 o 
  -2   8  17       42.06       51.50     24.34 o 
  -1   8  17       12.04       18.14      8.22 o 
   0   8  17        3.51        1.31      5.73 o 
   1   8  17       12.68       12.67      6.09 o 
   2   8  17       42.26       47.98      6.82 o 
   3   8  17       18.92       15.78      5.70 o 
   4   8  17        1.00        8.06      8.65 o 
   5   8  17        6.60       13.55      9.54 o 
  -4   9  17        4.55        7.60      8.34 o 
  -3   9  17       20.54       32.11     10.70 o 
  -2   9  17       18.78        6.94     12.05 o 
  -1   9  17        3.80        9.90      8.22 o 
   0   9  17        5.50       14.54     10.12 o 
   1   9  17        3.50        6.58      6.30 o 
   2   9  17       18.38       16.32      6.09 o 
   3   9  17       19.59        6.46      6.41 o 
   4   9  17        4.72        1.95      8.43 o 
  -2  10  17       11.60       16.62      9.52 o 
  -1  10  17       18.18       33.74     10.84 o 
   0  10  17        0.65        7.51      8.44 o 
   1  10  17       18.15       28.21      8.59 o 
   2  10  17       11.43       13.49      7.95 o 
   0   0  18      663.08      628.11     22.45 o 
   1   0  18       45.88       49.72      4.33 o 
   2   0  18       56.08       51.57      6.40 o 
   3   0  18        1.79        3.28      3.32 o 
   4   0  18       23.15       11.35      3.75 o 
   5   0  18        0.22        4.04      4.73 o 
   6   0  18      164.98      166.56     15.74 o 
   7   0  18       36.73       50.39     14.94 o 
   8   0  18        0.02        0.36      6.64 o 
  -8   1  18        4.07        0.96     10.60 o 
  -7   1  18        7.76       -5.30      7.71 o 
  -6   1  18        3.45        5.78      8.19 o 
  -5   1  18       31.47       18.52      5.38 o 
  -4   1  18       55.25       48.70      6.57 o 
  -3   1  18      326.06      326.04     11.15 o 
  -2   1  18       70.95       77.63     10.71 o 
  -1   1  18      133.23      140.23      8.90 o 
   0   1  18      240.62      245.39      9.61 o 
   1   1  18      135.46      160.49      8.22 o 
   2   1  18       70.78       72.90      5.42 o 
   3   1  18      325.33      311.95     10.85 o 
   4   1  18       53.49       65.26      5.96 o 
   5   1  18       31.09       29.84      6.60 o 
   6   1  18        3.29        9.48      4.39 o 
   7   1  18        8.55       16.62      5.24 o 
   8   1  18        3.85       -1.68      4.99 o 
  -8   2  18        9.85        7.23     11.57 o 
  -7   2  18        9.63       13.98     10.12 o 
  -6   2  18        0.77       -0.96      5.79 o 
  -5   2  18      140.12      142.35     10.45 o 
  -4   2  18       12.12       12.81      4.96 o 
  -3   2  18      213.99      198.66     10.98 o 
  -2   2  18      375.41      346.31     18.17 o 
  -1   2  18       71.79       79.35      7.35 o 
   0   2  18        9.43       12.81      4.10 o 
   1   2  18       72.38       83.72      7.80 o 
   2   2  18      380.57      362.73     10.16 o 
   3   2  18      220.34      215.45     11.13 o 
   4   2  18       11.73       12.07      4.99 o 
   5   2  18      141.71      151.03     11.67 o 
   6   2  18        0.65        0.04      4.07 o 
   7   2  18        9.31        9.64      5.18 o 
   8   2  18       10.02       10.72      5.76 o 
  -8   3  18        0.27        1.45     11.08 o 
  -7   3  18       42.09       55.43     15.91 o 
  -6   3  18        3.68       -5.23      4.40 o 
  -5   3  18       12.95       17.23      5.74 o 
  -4   3  18       26.51       29.46      7.66 o 
  -3   3  18      258.77      263.94     16.81 o 
  -2   3  18       35.35       35.57      7.64 o 
  -1   3  18       78.13       69.77      7.30 o 
   0   3  18      111.39      107.14     10.03 o 
   1   3  18       76.45       88.60      6.42 o 
   2   3  18       36.55       50.72      5.48 o 
   3   3  18      258.68      263.26     10.68 o 
   4   3  18       27.87       24.71      4.53 o 
   5   3  18       12.83       10.08      4.78 o 
   6   3  18        4.35        0.31      4.11 o 
   7   3  18       42.19       45.10      7.51 o 
   8   3  18        0.23        0.18      6.13 o 
  -8   4  18       10.86       10.60     12.53 o 
  -7   4  18       27.80       18.45     11.33 o 
  -6   4  18        9.16        5.69      5.59 o 
  -5   4  18        3.68        8.65      6.93 o 
  -4   4  18       51.78       49.80      9.18 o 
  -3   4  18       92.92      104.26     15.67 o 
  -2   4  18       92.51       93.87     24.58 o 
  -1   4  18      106.08      114.26     23.62 o 
   0   4  18        1.61       -1.45      3.22 o 
   1   4  18      107.02      105.21      7.06 o 
   2   4  18       87.46       84.80     12.15 o 
   3   4  18       93.43      108.55      9.15 o 
   4   4  18       55.12       52.30      5.95 o 
   5   4  18        3.94       10.39      4.21 o 
   6   4  18        9.74        6.85      4.63 o 
   7   4  18       27.51       22.70      7.66 o 
   8   4  18       10.92       17.66      7.47 o 
  -7   5  18       10.47       10.60     12.05 o 
  -6   5  18       46.97       42.75      9.88 o 
  -5   5  18        1.79        4.00      6.64 o 
  -4   5  18       45.13       25.77      7.96 o 
  -3   5  18       21.32       11.07     12.29 o 
  -2   5  18       42.82       57.56     25.30 o 
  -1   5  18      204.11      227.60     16.69 o 
   0   5  18       43.08       44.14      7.09 o 
   1   5  18      202.49      198.33     14.02 o 
   2   5  18       42.91       63.01      7.79 o 
   3   5  18       22.01       21.84      5.38 o 
   4   5  18       44.45       37.75      6.55 o 
   5   5  18        1.80       -1.76      3.71 o 
   6   5  18       46.76       46.73      7.36 o 
   7   5  18       10.50       25.41      8.69 o 
  -7   6  18        0.35       12.30      9.18 o 
  -6   6  18        1.81       10.58      8.57 o 
  -5   6  18        7.17        0.00      7.16 o 
  -4   6  18       86.08       83.15     32.54 o 
  -3   6  18       22.85       23.41     11.57 o 
  -2   6  18       21.35       13.46      7.27 o 
  -1   6  18       31.81       19.67      7.96 o 
   0   6  18       14.48       13.52      4.96 o 
   1   6  18       29.63       28.81      6.01 o 
   2   6  18       22.28       15.25      5.08 o 
   3   6  18       22.88       33.93      6.44 o 
   4   6  18       85.95       85.87     11.15 o 
   5   6  18        7.99        1.73      6.64 o 
   6   6  18        1.85       -5.40      5.62 o 
   7   6  18        0.43       -5.12      5.27 o 
  -6   7  18        7.51        8.18      8.69 o 
  -5   7  18        9.65       -0.09      7.32 o 
  -4   7  18        6.73       16.39      8.52 o 
  -3   7  18        7.08        3.15      9.64 o 
  -2   7  18        2.48       12.09      7.29 o 
  -1   7  18       15.70       15.95      8.22 o 
   0   7  18        8.48        4.23      6.48 o 
   1   7  18       17.12       21.41      6.01 o 
   2   7  18        2.54       -4.58      4.39 o 
   3   7  18        6.30        1.00      4.76 o 
   4   7  18        6.88        7.53      5.35 o 
   5   7  18        9.90       10.37      8.74 o 
   6   7  18        7.78        5.00      7.37 o 
  -5   8  18       16.64       29.50     10.16 o 
  -4   8  18       20.11       18.47     17.35 o 
  -3   8  18        5.49        4.61      7.99 o 
  -2   8  18        1.46        7.35      7.87 o 
  -1   8  18       23.71       19.58     14.70 o 
   0   8  18        7.07       11.55      6.16 o 
   1   8  18       24.14       21.73      7.49 o 
   2   8  18        1.57       -0.01      4.69 o 
   3   8  18        5.37        7.17      5.19 o 
   4   8  18       20.27       10.57      8.43 o 
   5   8  18       16.63       12.48     10.36 o 
  -4   9  18        7.33       13.40      7.87 o 
  -3   9  18       21.19       35.94     20.00 o 
  -2   9  18        2.78       -4.00      7.64 o 
  -1   9  18       14.28       38.79     10.89 o 
   0   9  18        2.33       -0.24      6.78 o 
   1   9  18       14.47       27.60      7.93 o 
   2   9  18        2.98        0.75      6.44 o 
   3   9  18       21.26       10.85      6.97 o 
   4   9  18        7.19       20.08      9.41 o 
  -1  10  18        7.83       12.60      9.25 o 
   0  10  18       13.60       29.34     10.76 o 
   1  10  18        7.95       10.44      7.49 o 
   1   0  19      427.52      442.99     14.76 o 
   2   0  19        5.56        3.91      3.55 o 
   3   0  19      283.88      311.81     11.03 o 
   4   0  19      106.64      125.11      7.99 o 
   5   0  19       29.35       23.61     14.94 o 
   6   0  19        0.65       -0.48      5.45 o 
   7   0  19        4.11        8.56      5.08 o 
   8   0  19        5.47        7.05      5.52 o 
  -8   1  19        4.26        9.64     11.08 o 
  -7   1  19        1.71       -1.93      8.68 o 
  -6   1  19      100.38       99.29     17.83 o 
  -5   1  19       23.22       33.50      6.21 o 
  -4   1  19      112.46      122.83     11.11 o 
  -3   1  19       14.90       14.40      5.15 o 
  -2   1  19      242.40      269.77     14.27 o 
  -1   1  19       82.47       89.82      7.69 o 
   0   1  19      306.81      288.56     23.02 o 
   1   1  19       80.46       78.61      6.37 o 
   2   1  19      241.88      256.12      9.73 o 
   3   1  19       14.81        8.43      3.83 o 
   4   1  19      109.97      108.81      9.22 o 
   5   1  19       22.83       22.96      6.66 o 
   6   1  19      103.42      114.97      9.93 o 
   7   1  19        1.53        2.99      4.85 o 
   8   1  19        4.67        2.06      5.31 o 
  -8   2  19        5.57        9.16     10.60 o 
  -7   2  19        3.73       -0.96      8.19 o 
  -6   2  19        5.59       10.08      6.79 o 
  -5   2  19       78.43       74.76     14.55 o 
  -4   2  19       31.69       46.51      6.75 o 
  -3   2  19      293.25      261.57     18.08 o 
  -2   2  19      202.66      226.53     16.83 o 
  -1   2  19      209.20      212.55     11.24 o 
   0   2  19       46.61       60.82      6.72 o 
   1   2  19      211.22      217.01     10.78 o 
   2   2  19      206.10      206.09     11.02 o 
   3   2  19      287.19      319.72     10.09 o 
   4   2  19       31.37       35.04     10.03 o 
   5   2  19       80.42       65.70      7.68 o 
   6   2  19        5.80        4.06      4.34 o 
   7   2  19        3.60       -3.20      4.29 o 
   8   2  19        5.40        4.51      5.41 o 
  -8   3  19        0.32        6.27     12.05 o 
  -7   3  19       35.39       19.28     13.01 o 
  -6   3  19        4.37        2.09      4.82 o 
  -5   3  19       77.86       69.02     10.91 o 
  -4   3  19       56.29       40.97      8.92 o 
  -3   3  19       20.50       36.96      8.57 o 
  -2   3  19      177.49      189.93     14.76 o 
  -1   3  19      574.11      552.49     24.98 o 
   0   3  19       27.56       39.73      5.95 o 
   1   3  19      579.16      612.34     18.42 o 
   2   3  19      178.18      172.59      9.05 o 
   3   3  19       19.58       20.87      5.22 o 
   4   3  19       56.96       54.31      6.16 o 
   5   3  19       79.40       85.08      8.28 o 
   6   3  19        4.02        9.51      4.95 o 
   7   3  19       36.27       40.78      9.95 o 
   8   3  19        0.31       -2.56      5.62 o 
  -7   4  19        3.26       13.98     12.05 o 
  -6   4  19        9.24        6.57      6.98 o 
  -5   4  19       89.66      134.61     14.07 o 
  -4   4  19        7.11       17.56      7.49 o 
  -3   4  19       32.75       45.45      9.47 o 
  -2   4  19      106.50      107.15     13.98 o 
  -1   4  19       17.68       11.38      9.64 o 
   0   4  19       25.18       23.01      7.24 o 
   1   4  19       18.54       16.92      3.84 o 
   2   4  19      105.48       97.22     10.99 o 
   3   4  19       36.03       47.46      6.82 o 
   4   4  19        6.95        3.88      4.72 o 
   5   4  19       88.28      109.10      8.73 o 
   6   4  19        9.46       11.86      5.38 o 
   7   4  19        3.40       -5.70      5.67 o 
  -7   5  19        4.50       17.83     12.53 o 
  -6   5  19       14.53       22.48      9.03 o 
  -5   5  19       25.59       23.90     22.41 o 
  -4   5  19       29.84       25.88      8.55 o 
  -3   5  19       29.99       31.81      8.52 o 
  -2   5  19      119.01      125.38     14.12 o 
  -1   5  19       14.49       13.92     10.84 o 
   0   5  19       17.35        7.34      4.87 o 
   1   5  19       12.36       11.94      4.71 o 
   2   5  19      120.09      136.29     11.79 o 
   3   5  19       31.28       24.68      5.93 o 
   4   5  19       29.90       24.16      6.08 o 
   5   5  19       24.72       29.16      5.59 o 
   6   5  19       14.88       17.79      6.28 o 
   7   5  19        4.19       10.12      6.48 o 
  -6   6  19       13.46       21.64      9.37 o 
  -5   6  19        1.87       12.95      8.34 o 
  -4   6  19       26.46       43.56     14.46 o 
  -3   6  19       18.09        7.60      7.75 o 
  -2   6  19       10.40       22.15      7.75 o 
  -1   6  19        8.35        2.68      6.24 o 
   0   6  19       20.12        6.49      4.69 o 
   1   6  19        9.17        1.83      4.24 o 
   2   6  19       10.44        7.11      6.45 o 
   3   6  19       17.38       22.36      6.63 o 
   4   6  19       26.20       39.56      7.38 o 
   5   6  19        1.95        9.19      9.40 o 
   6   6  19       13.44       12.36      9.40 o 
  -6   7  19        5.90       12.98      8.78 o 
  -5   7  19        2.70       -5.17      8.50 o 
  -4   7  19       24.27       14.22      8.86 o 
  -3   7  19       60.52       52.26     11.67 o 
  -2   7  19       49.81       60.57     11.92 o 
  -1   7  19       10.48       13.90     18.56 o 
   0   7  19       36.89       30.59      9.13 o 
   1   7  19       10.64       11.28      5.97 o 
   2   7  19       48.80       59.66      8.34 o 
   3   7  19       59.85       63.85      9.71 o 
   4   7  19       23.41       18.10      6.47 o 
   5   7  19        2.77       11.69      8.90 o 
   6   7  19        5.71       -0.10      7.74 o 
  -5   8  19        1.56       -6.48      7.06 o 
  -4   8  19        0.72        4.63      8.34 o 
  -3   8  19        3.48       -1.89      7.96 o 
  -2   8  19       26.80       27.10      9.60 o 
  -1   8  19       15.25        9.56     14.94 o 
   0   8  19       11.21       13.83      7.87 o 
   1   8  19       15.05       16.72      9.40 o 
   2   8  19       27.15       43.65      7.17 o 
   3   8  19        3.68       -5.19      7.51 o 
   4   8  19        0.96       -1.41     10.60 o 
   5   8  19        1.62       -0.27      8.05 o 
  -3   9  19        0.73        7.71      7.84 o 
  -2   9  19        4.25        5.47      7.75 o 
  -1   9  19        3.81        7.37      8.44 o 
   0   9  19        1.46        2.57      9.40 o 
   1   9  19        3.85        6.31      6.63 o 
   2   9  19        3.85       11.16      7.48 o 
   3   9  19        0.73       -2.03      5.87 o 
   0   0  20        0.42       -0.78      8.19 o 
   1   0  20        2.00       11.78      3.80 o 
   2   0  20       93.68       88.96      7.03 o 
   3   0  20      497.87      503.54     14.50 o 
   4   0  20       87.04       85.49      9.53 o 
   5   0  20        3.34        5.83      5.42 o 
   6   0  20       21.31       17.50      6.79 o 
   7   0  20        0.64        4.82      6.13 o 
   8   0  20        0.78        9.90     15.66 o 
  -8   1  20       14.17       12.53     12.05 o 
  -7   1  20        2.62       10.12     10.60 o 
  -6   1  20        3.73        7.23      8.68 o 
  -5   1  20       19.58       19.27      5.48 o 
  -4   1  20      251.74      243.97     14.06 o 
  -3   1  20       38.63       36.83     10.50 o 
  -2   1  20      231.16      250.25     12.43 o 
  -1   1  20      143.23      156.02     13.14 o 
   0   1  20      368.70      380.18     14.33 o 
   1   1  20      146.92      178.93      9.17 o 
   2   1  20      227.59      223.59      9.73 o 
   3   1  20       39.13       42.12     11.39 o 
   4   1  20      255.89      229.22     22.66 o 
   5   1  20       18.89        6.67      4.46 o 
   6   1  20        3.59        5.81      4.52 o 
   7   1  20        3.05       -3.23      4.67 o 
   8   1  20       14.61       11.23      6.04 o 
  -8   2  20        1.12        2.89     11.57 o 
  -7   2  20        0.77       -2.41      8.19 o 
  -6   2  20       16.61       26.99     11.57 o 
  -5   2  20       47.81       44.80      9.42 o 
  -4   2  20       20.19       16.87      6.94 o 
  -3   2  20      116.41      124.44     10.24 o 
  -2   2  20       59.62       81.89      8.34 o 
  -1   2  20       14.67        7.86      4.34 o 
   0   2  20       24.02       24.28      7.23 o 
   1   2  20       13.08       10.96      4.35 o 
   2   2  20       60.49       72.37     10.32 o 
   3   2  20      118.58      125.20      8.84 o 
   4   2  20       21.43       17.84      4.82 o 
   5   2  20       49.58       36.61      6.04 o 
   6   2  20       16.77       28.72      6.60 o 
   7   2  20        0.75        0.00      5.16 o 
   8   2  20        1.14       -4.86      5.16 o 
  -7   3  20       33.28       63.14     16.39 o 
  -6   3  20        5.27        3.37      9.16 o 
  -5   3  20       40.10       31.81     22.17 o 
  -4   3  20       45.85       47.79      9.33 o 
  -3   3  20       44.78       44.83      9.26 o 
  -2   3  20       75.35       56.29     12.98 o 
  -1   3  20       26.28       12.81      7.89 o 
   0   3  20       76.78       75.01      7.78 o 
   1   3  20       26.43       24.10      5.17 o 
   2   3  20       73.88       63.17      6.11 o 
   3   3  20       43.08       38.22      5.22 o 
   4   3  20       45.49       61.03      6.61 o 
   5   3  20       40.30       49.39      7.22 o 
   6   3  20        5.79       -2.47      4.40 o 
   7   3  20       33.33       36.93      7.39 o 
  -7   4  20        0.27        5.78     11.57 o 
  -6   4  20        3.42        0.96      6.47 o 
  -5   4  20       30.12       35.94      9.67 o 
  -4   4  20       52.17       46.12      9.60 o 
  -3   4  20      126.32      123.01     13.65 o 
  -2   4  20      122.75      114.27     25.31 o 
  -1   4  20       29.49       40.00      6.51 o 
   0   4  20        2.37        7.37      4.16 o 
   1   4  20       29.50       37.75      5.07 o 
   2   4  20      121.20      134.14     10.07 o 
   3   4  20      125.90      132.63     10.34 o 
   4   4  20       54.50       66.52      6.96 o 
   5   4  20       29.51       27.75      5.59 o 
   6   4  20        3.67       -0.03      4.82 o 
   7   4  20        0.20       -1.32      7.95 o 
  -6   5  20       15.70       16.70     11.08 o 
  -5   5  20        2.15       -2.01      6.79 o 
  -4   5  20       27.06       19.53      8.34 o 
  -3   5  20        1.44       -9.04      6.02 o 
  -2   5  20       68.22       58.57     10.55 o 
  -1   5  20       24.78       42.27      9.47 o 
   0   5  20       20.22       23.21     13.54 o 
   1   5  20       24.11       13.56      6.49 o 
   2   5  20       70.41       65.77      8.57 o 
   3   5  20        1.74       -2.91      4.16 o 
   4   5  20       26.33       16.11      6.41 o 
   5   5  20        2.22        2.46      4.38 o 
   6   5  20       15.33       14.55      6.38 o 
  -6   6  20        7.57       10.12      8.52 o 
  -5   6  20        7.31       15.33      8.45 o 
  -4   6  20       48.17       53.46     11.45 o 
  -3   6  20        4.80        9.70      7.04 o 
  -2   6  20        1.89        1.45      7.16 o 
  -1   6  20       38.00       46.83      9.84 o 
   0   6  20       41.07       51.33      7.43 o 
   1   6  20       37.69       33.41      6.44 o 
   2   6  20        1.65        0.74      4.76 o 
   3   6  20        4.85        5.49      4.89 o 
   4   6  20       47.46       51.12      8.04 o 
   5   6  20        7.64        3.66      6.93 o 
   6   6  20        7.83       12.83      8.92 o 
  -5   7  20        1.96        2.60      8.00 o 
  -4   7  20       24.45       25.48     10.01 o 
  -3   7  20       16.67       18.30     14.22 o 
  -2   7  20        9.11       16.22      7.93 o 
  -1   7  20        4.99        9.68      7.74 o 
   0   7  20       22.95       30.98     11.81 o 
   1   7  20        5.00        3.53      5.24 o 
   2   7  20        9.03        9.84      6.03 o 
   3   7  20       16.91       19.73      8.07 o 
   4   7  20       24.59       12.85      6.06 o 
   5   7  20        2.05        0.96      9.16 o 
  -4   8  20        7.54       12.06      9.37 o 
  -3   8  20       16.94       29.15     10.55 o 
  -2   8  20       31.26       24.96      9.47 o 
  -1   8  20        5.24       11.38      9.16 o 
   0   8  20       16.64       22.00      9.03 o 
   1   8  20        5.32        5.32      7.64 o 
   2   8  20       31.72       21.00      7.77 o 
   3   8  20       16.76       22.44      7.51 o 
   4   8  20        7.25       10.90      9.00 o 
  -2   9  20       10.74        8.17      8.80 o 
  -1   9  20       19.54       17.78     10.84 o 
   0   9  20        4.29        1.41      7.95 o 
   1   9  20       19.81       30.82      8.77 o 
   2   9  20       10.49       13.50     11.59 o 
   1   0  21      247.41      256.78     14.42 o 
   2   0  21       15.94       15.67      4.95 o 
   3   0  21        1.07        3.62      3.42 o 
   4   0  21       38.21       31.69      6.47 o 
   5   0  21        0.57        2.65      5.11 o 
   6   0  21        4.77        3.26      5.76 o 
   7   0  21       11.72       26.87      8.16 o 
  -7   1  21        6.96       11.23      7.47 o 
  -6   1  21       49.50       55.35     10.60 o 
  -5   1  21       12.16       26.16      6.29 o 
  -4   1  21       87.32       86.80      9.88 o 
  -3   1  21      164.17      171.07     17.48 o 
  -2   1  21       29.81       29.41      5.91 o 
  -1   1  21       54.46       41.30      6.39 o 
   0   1  21       70.59       89.47      8.30 o 
   1   1  21       52.99       44.99      8.35 o 
   2   1  21       30.57       26.47      4.04 o 
   3   1  21      158.34      165.09      9.03 o 
   4   1  21       87.35       77.08     16.15 o 
   5   1  21       11.54       13.65     12.77 o 
   6   1  21       50.41       67.99      9.89 o 
   7   1  21        6.74        6.03      5.07 o 
  -7   2  21        3.60        3.37     11.08 o 
  -5   2  21       51.98       74.19     13.25 o 
  -4   2  21       11.75       12.66      5.35 o 
  -3   2  21      124.81      123.78     10.34 o 
  -2   2  21       91.36       98.50      8.98 o 
  -1   2  21       13.48       18.03     14.47 o 
   0   2  21      134.11      143.28     13.72 o 
   1   2  21       13.87       12.44      5.47 o 
   2   2  21       92.10       85.75      9.90 o 
   3   2  21      125.04      127.11      9.97 o 
   4   2  21       11.08       16.78      4.91 o 
   5   2  21       52.07       55.74      7.32 o 
   6   2  21        7.02        9.53      6.61 o 
   7   2  21        3.88       -3.07      5.10 o 
  -6   3  21        9.74        1.45     10.60 o 
  -5   3  21        8.93        8.13      6.64 o 
  -4   3  21       15.90       23.26     11.81 o 
  -3   3  21       15.95        6.08     11.09 o 
  -2   3  21       18.87       13.91      6.23 o 
  -1   3  21       30.17       21.03      5.45 o 
   0   3  21       15.63       13.86      4.79 o 
   1   3  21       29.80       30.13      6.30 o 
   2   3  21       17.20       15.94      4.96 o 
   3   3  21       16.42        4.71      4.91 o 
   4   3  21       16.37       10.65      4.39 o 
   5   3  21        8.93       -0.81      4.71 o 
   6   3  21        9.29        5.01      5.27 o 
   7   3  21       10.84        5.11      5.23 o 
  -6   4  21       40.80       36.20      9.87 o 
  -5   4  21        7.14       10.98      9.64 o 
  -4   4  21        5.62        7.99      7.18 o 
  -3   4  21       58.58       68.34     11.04 o 
  -2   4  21       29.84       29.04      8.30 o 
  -1   4  21        7.62       10.11     11.02 o 
   0   4  21       12.15       22.81      5.54 o 
   1   4  21        7.83        2.75      3.96 o 
   2   4  21       31.14       22.69      5.63 o 
   3   4  21       59.00       59.98      7.94 o 
   4   4  21        5.83        2.47      4.11 o 
   5   4  21        6.83       11.84      5.35 o 
   6   4  21       41.64       49.44      8.03 o 
   7   4  21        0.72       -6.58      4.68 o 
  -6   5  21        2.11        1.07      8.68 o 
  -5   5  21       13.61        3.52      7.18 o 
  -4   5  21       24.97       20.14     18.31 o 
  -3   5  21        2.47       10.38      6.93 o 
  -2   5  21      113.77      123.67     14.75 o 
  -1   5  21       13.99       27.50      9.40 o 
   0   5  21        3.52        4.19      4.50 o 
   1   5  21       13.15       27.10      5.96 o 
   2   5  21      114.84      104.34      9.54 o 
   3   5  21        2.21       -0.05      9.10 o 
   4   5  21       23.75       28.78      7.19 o 
   5   5  21       13.61        4.41      4.64 o 
   6   5  21        2.19        8.40      5.70 o 
  -5   6  21       11.64       24.00      9.71 o 
  -4   6  21        4.18       18.43      8.78 o 
  -3   6  21       24.26       21.62      8.57 o 
  -2   6  21       37.01       41.63     10.36 o 
  -1   6  21       38.31       21.52      8.92 o 
   0   6  21       25.62       25.33      8.69 o 
   1   6  21       40.08       41.42     11.82 o 
   2   6  21       36.82       41.45     11.47 o 
   3   6  21       23.94       28.17      9.71 o 
   4   6  21        3.93       -1.25      5.13 o 
   5   6  21       11.97        7.78     13.49 o 
  -5   7  21        1.77       19.30      9.40 o 
  -4   7  21       12.75       15.75      9.88 o 
  -3   7  21       30.11       51.07     11.32 o 
  -2   7  21       10.67       19.71      8.80 o 
  -1   7  21        6.27       -2.78      7.49 o 
   0   7  21        4.91        3.97      7.13 o 
   1   7  21        6.80       12.74      8.70 o 
   2   7  21       10.31        6.99      5.58 o 
   3   7  21       29.62       24.95      6.86 o 
   4   7  21       13.06       13.78      6.40 o 
   5   7  21        1.76        3.37      8.19 o 
  -3   8  21        1.20       10.66      8.57 o 
  -2   8  21       10.22       22.67      9.87 o 
  -1   8  21       31.58       31.09     11.81 o 
   0   8  21        1.83       -5.03      6.83 o 
   1   8  21       30.43       23.84     13.25 o 
   2   8  21       10.38       15.21      6.66 o 
   3   8  21        1.31       12.49      6.01 o 
  -1   9  21       10.86        9.10      7.53 o 
   0   9  21        1.02        8.12      8.34 o 
   1   9  21       10.81       15.71      7.63 o 
   0   0  22      149.43      145.31     12.94 o 
   1   0  22      173.72      185.75     10.00 o 
   2   0  22       19.56       18.84      6.49 o 
   3   0  22       13.12       14.41      5.80 o 
   4   0  22        4.73        2.12      3.97 o 
   5   0  22       12.70        6.43      5.96 o 
   6   0  22        5.22        3.80      6.11 o 
   7   0  22        1.01       -4.03     12.53 o 
  -7   1  22       15.17       29.31     12.05 o 
  -6   1  22       27.91       22.89      8.16 o 
  -5   1  22        4.85        8.19      8.68 o 
  -4   1  22       61.47       70.35      8.36 o 
  -3   1  22       12.24        5.18      4.91 o 
  -2   1  22      148.00      145.03     10.55 o 
  -1   1  22       44.14       30.27      6.11 o 
   0   1  22      107.95      101.03     11.88 o 
   1   1  22       44.74       46.06      6.07 o 
   2   1  22      142.97      138.21      8.87 o 
   3   1  22       11.71        4.54      3.76 o 
   4   1  22       63.09       49.55      8.65 o 
   5   1  22        4.91        2.45      5.55 o 
   6   1  22       27.69       28.89      8.69 o 
   7   1  22       15.10       11.33      7.16 o 
  -5   2  22       17.35       22.16      6.67 o 
  -4   2  22        8.54       13.43      5.83 o 
  -3   2  22       58.68       74.58      8.72 o 
  -2   2  22       11.65       24.31      7.45 o 
  -1   2  22       52.92       33.63      6.28 o 
   0   2  22        1.54       -0.02      4.32 o 
   1   2  22       50.57       37.89      6.11 o 
   2   2  22       11.10       13.08      4.88 o 
   3   2  22       59.07       53.60      9.79 o 
   4   2  22        8.97        5.75      5.62 o 
   5   2  22       18.01       10.21      5.27 o 
   6   2  22        7.13        5.46      5.01 o 
   7   2  22        8.57        6.79      5.86 o 
  -6   3  22        7.98       17.83     11.08 o 
  -5   3  22       11.77       19.23      7.96 o 
  -4   3  22       13.79       14.20      8.19 o 
  -3   3  22       26.49       31.61     12.45 o 
  -2   3  22       15.70       14.90      5.35 o 
  -1   3  22       46.56       45.83      6.95 o 
   0   3  22       89.55       95.90      8.96 o 
   1   3  22       45.07       36.82      6.27 o 
   2   3  22       16.49       15.61     19.28 o 
   3   3  22       27.58       33.43      6.49 o 
   4   3  22       12.99        3.50      4.15 o 
   5   3  22       11.95       17.73      6.09 o 
   6   3  22        7.77       -3.55      4.99 o 
   7   3  22        8.19        3.99      5.51 o 
  -6   4  22        6.14        5.87     10.60 o 
  -5   4  22       15.16       13.71      8.16 o 
  -4   4  22       10.20       14.16      8.22 o 
  -3   4  22       57.45       49.90     10.42 o 
  -2   4  22       30.82       27.11      6.41 o 
  -1   4  22       35.16       33.37      7.02 o 
   0   4  22       66.25       63.41     11.64 o 
   1   4  22       36.25       29.64      6.65 o 
   2   4  22       31.14       28.14      6.31 o 
   3   4  22       56.76       46.64     10.20 o 
   4   4  22       10.03        8.30      5.83 o 
   5   4  22       14.63        5.06      5.27 o 
   6   4  22        6.16        3.19      5.75 o 
  -6   5  22        3.56        7.22      8.00 o 
  -5   5  22        8.92        8.96      9.64 o 
  -4   5  22        8.31        7.08     10.36 o 
  -3   5  22       44.52       42.00     10.50 o 
  -2   5  22       13.52        9.29      7.32 o 
  -1   5  22       57.13       54.46      7.88 o 
   0   5  22       17.18       15.93      5.49 o 
   1   5  22       56.69       67.20     11.41 o 
   2   5  22       13.55       15.02      5.63 o 
   3   5  22       44.96       60.83      8.22 o 
   4   5  22        8.33       -6.57      4.66 o 
   5   5  22        8.87       11.33      6.01 o 
   6   5  22        3.69        4.55      5.29 o 
  -5   6  22       20.94       23.97     10.42 o 
  -4   6  22        1.02       -6.19      7.32 o 
  -3   6  22        5.11       14.14      8.16 o 
  -2   6  22        4.82       13.07     20.24 o 
  -1   6  22       36.52       44.54     10.84 o 
   0   6  22        7.49        3.47      7.95 o 
   1   6  22       36.68       28.96      8.74 o 
   2   6  22        4.68        7.16     10.13 o 
   3   6  22        4.86        6.28      5.34 o 
   4   6  22        1.01        2.72      5.48 o 
   5   6  22       21.39       21.88      6.99 o 
  -4   7  22       13.83       30.96     10.39 o 
  -3   7  22        9.90        0.41      7.75 o 
  -2   7  22       18.35       17.17     21.93 o 
  -1   7  22        3.33       10.58      8.84 o 
   0   7  22        0.12       -7.22      6.99 o 
   1   7  22        3.61       -1.20      7.47 o 
   2   7  22       18.29       16.24      6.73 o 
   3   7  22        9.37        8.67      8.18 o 
   4   7  22       14.02       12.62      9.07 o 
  -3   8  22        0.45        3.67      8.44 o 
  -2   8  22       20.09       34.66     23.37 o 
  -1   8  22        7.64        7.12      8.68 o 
   0   8  22       17.22        6.20      8.69 o 
   1   8  22        7.50        3.12      8.38 o 
   2   8  22       20.45       26.65      7.77 o 
   3   8  22        0.48        5.04      6.59 o 
   1   0  23        2.37       -1.24      6.41 o 
   2   0  23        6.72       10.91      4.79 o 
   3   0  23        8.70        9.32      4.85 o 
   4   0  23        1.66       -0.85      4.93 o 
   5   0  23        0.06        3.37      9.16 o 
   6   0  23        8.60        9.63      6.98 o 
   7   0  23        0.09       -0.70      6.30 o 
  -7   1  23        6.66       40.97     13.98 o 
  -6   1  23       18.52       19.76     12.05 o 
  -5   1  23       11.02       11.08     10.12 o 
  -4   1  23        9.30       -0.61      4.75 o 
  -3   1  23       34.07       24.17      7.03 o 
  -2   1  23        9.56       11.16      5.13 o 
  -1   1  23       12.20       10.98      7.41 o 
   0   1  23        0.22       -2.93      4.10 o 
   1   1  23       11.42       13.66      5.25 o 
   2   1  23       10.05        2.84      4.52 o 
   3   1  23       32.53       24.03      6.00 o 
   4   1  23        9.35        1.20      5.79 o 
   5   1  23       10.96       14.05      6.45 o 
   6   1  23       19.12       19.00      8.00 o 
   7   1  23        6.58       17.21     19.28 o 
  -6   2  23       26.67       66.99     17.83 o 
  -5   2  23       16.93       33.43      7.30 o 
  -4   2  23       12.00       11.64      5.70 o 
  -3   2  23       12.47        8.49      5.13 o 
  -2   2  23       51.17       63.90      8.05 o 
  -1   2  23      118.61      119.48     10.25 o 
   0   2  23       14.56        7.88      6.09 o 
   1   2  23      119.39      148.02     33.41 o 
   2   2  23       50.05       69.62     10.29 o 
   3   2  23       12.00       13.98      7.16 o 
   4   2  23       11.99       -2.20      5.42 o 
   5   2  23       16.81       22.78     14.46 o 
   6   2  23       26.53       24.88     13.11 o 
  -6   3  23       13.19       46.27     14.94 o 
  -5   3  23        5.65        0.44      7.13 o 
  -4   3  23       11.96       14.45      6.93 o 
  -3   3  23       29.38       23.97      6.57 o 
  -2   3  23       67.65       80.05      9.33 o 
  -1   3  23       18.87       21.47      5.78 o 
   0   3  23        3.77        4.42      4.47 o 
   1   3  23       18.24       30.18      6.08 o 
   2   3  23       66.53       75.28     13.25 o 
   3   3  23       30.29       37.59      8.99 o 
   4   3  23       11.50       11.48      6.68 o 
   5   3  23        5.75       -4.08      6.19 o 
   6   3  23       12.90        8.93      5.53 o 
  -6   4  23       12.32       -5.78     10.60 o 
  -5   4  23        0.74        4.23      7.53 o 
  -4   4  23        0.96       -4.68      6.64 o 
  -3   4  23       63.92       52.71     16.87 o 
  -2   4  23       51.79       84.87     13.87 o 
  -1   4  23        5.92        1.39      4.98 o 
   0   4  23       18.33       12.87      5.37 o 
   1   4  23        5.78       -0.41      6.45 o 
   2   4  23       53.20       35.28     14.22 o 
   3   4  23       64.42       67.60     10.99 o 
   4   4  23        0.93       -2.48      4.91 o 
   5   4  23        0.65        1.66      5.16 o 
   6   4  23       12.92       12.60      6.72 o 
  -5   5  23        4.89       15.22     12.77 o 
  -4   5  23        9.20        7.09     12.77 o 
  -3   5  23        1.79        5.89     11.33 o 
  -2   5  23       19.19       24.76      9.38 o 
  -1   5  23       14.64       20.74      6.14 o 
   0   5  23        9.92        1.42      4.83 o 
   1   5  23       15.06       28.64     13.25 o 
   2   5  23       20.50       34.22      7.08 o 
   3   5  23        1.73        1.48      5.13 o 
   4   5  23        8.99        7.16      5.66 o 
   5   5  23        4.71       -5.55      5.29 o 
  -4   6  23        8.57       14.41      9.15 o 
  -3   6  23        3.06       -7.98      6.79 o 
  -2   6  23       78.30       82.22     20.97 o 
  -1   6  23       35.03       44.89      7.97 o 
   0   6  23       11.16       17.35      9.64 o 
   1   6  23       35.06       39.03      7.31 o 
   2   6  23       77.53       69.20      9.11 o 
   3   6  23        3.12        7.01      5.76 o 
   4   6  23        8.27        0.25      5.76 o 
  -3   7  23        5.25       14.72      9.26 o 
  -2   7  23       20.43       30.04     10.50 o 
  -1   7  23        3.32        4.08      8.30 o 
   0   7  23       90.47      120.94     17.11 o 
   1   7  23        3.38        7.26      7.75 o 
   2   7  23       20.02       19.03      7.17 o 
   3   7  23        5.07        6.80      6.35 o 
  -1   8  23        6.84        7.56      8.34 o 
   0   8  23        2.33        4.52      8.30 o 
   1   8  23        6.46       -1.70      7.62 o 
   0   0  24      406.11      372.34     23.63 o 
   1   0  24        0.01       -4.97      4.32 o 
   2   0  24       38.56       36.19      6.70 o 
   3   0  24       15.72       29.62      6.43 o 
   4   0  24        7.46       16.39      9.64 o 
   5   0  24       11.95       30.85     12.53 o 
   6   0  24       15.56       13.49     12.05 o 
  -6   1  24       30.66       33.26     13.98 o 
  -5   1  24        5.43       -1.45      7.71 o 
  -4   1  24        1.79       -5.95      6.40 o 
  -3   1  24        6.11        4.97      4.73 o 
  -2   1  24       13.63        4.10      4.51 o 
  -1   1  24       93.55       82.70     11.20 o 
   0   1  24       23.52       10.18      8.65 o 
   1   1  24       97.25      106.47     16.58 o 
   2   1  24       13.58       14.69      4.72 o 
   3   1  24        6.01        1.71      4.99 o 
   4   1  24        1.94        0.96      7.71 o 
   5   1  24        5.48       10.29      6.30 o 
   6   1  24       30.44       27.42      9.03 o 
  -6   2  24        8.84       42.89     14.46 o 
  -5   2  24        4.14       12.85      7.75 o 
  -4   2  24        4.89       11.16      6.26 o 
  -3   2  24       49.92       48.59     16.72 o 
  -2   2  24       58.98       57.78      8.31 o 
  -1   2  24       39.53       30.93      6.44 o 
   0   2  24      170.18      177.43     12.00 o 
   1   2  24       40.29       39.37      6.86 o 
   2   2  24       60.28       57.54     13.90 o 
   3   2  24       50.48       36.11      8.91 o 
   4   2  24        5.41       11.58      6.64 o 
   5   2  24        3.97        9.64     15.66 o 
   6   2  24        8.87        2.16      6.45 o 
  -5   3  24        6.69       17.67      7.13 o 
  -4   3  24        6.01       11.70      5.81 o 
  -3   3  24        5.09        8.22      5.56 o 
  -2   3  24       75.10       53.24      8.19 o 
  -1   3  24      139.40      157.54     11.91 o 
   0   3  24       14.52       22.29      5.76 o 
   1   3  24      138.07      133.92     10.96 o 
   2   3  24       73.48       51.78     10.21 o 
   3   3  24        5.05       16.92      7.53 o 
   4   3  24        6.35       14.46     11.08 o 
   5   3  24        6.52        5.31      5.70 o 
   6   3  24        0.81        5.15      5.87 o 
  -5   4  24        2.26        6.54      8.16 o 
  -4   4  24       32.93       30.53     17.11 o 
  -3   4  24        8.59       13.33      7.65 o 
  -2   4  24       63.63       84.62     15.27 o 
  -1   4  24       12.75       20.42      6.38 o 
   0   4  24      111.61      106.49     10.36 o 
   1   4  24       12.69        4.83      6.48 o 
   2   4  24       62.05       89.61     42.41 o 
   3   4  24        8.45       10.21      7.40 o 
   4   4  24       32.56       25.22      6.96 o 
   5   4  24        2.24        4.06      5.86 o 
  -5   5  24        2.28       12.95      9.13 o 
  -4   5  24        9.49       24.61     10.84 o 
  -3   5  24        3.12        8.56      8.20 o 
  -2   5  24       13.27       28.11     17.30 o 
  -1   5  24       51.55       38.20      9.00 o 
   0   5  24       25.75       22.22      6.78 o 
   1   5  24       50.95       63.11     11.67 o 
   2   5  24       14.03       11.64      8.10 o 
   3   5  24        3.22        9.10      5.83 o 
   4   5  24        9.42       18.54      6.78 o 
   5   5  24        2.20       -2.94      5.31 o 
  -4   6  24        2.16       -6.03      7.32 o 
  -3   6  24        7.87       20.09      9.13 o 
  -2   6  24       11.43       10.12      8.52 o 
  -1   6  24        0.54        9.53      5.97 o 
   0   6  24        0.22       -6.29     10.60 o 
   1   6  24        0.62      -11.93     14.70 o 
   2   6  24       12.14        9.43      5.93 o 
   3   6  24        8.20       10.55      6.40 o 
   4   6  24        2.09        5.03      6.16 o 
  -2   7  24        3.70        4.56      9.88 o 
  -1   7  24        1.85       -2.98      7.00 o 
   0   7  24       16.34        9.18      9.67 o 
   1   7  24        2.13       23.13     13.74 o 
   2   7  24        3.63        1.71      6.22 o 
   1   0  25        0.40        1.44      4.60 o 
   2   0  25        7.09        6.54      4.99 o 
   3   0  25       21.06       24.08      6.39 o 
   4   0  25        6.43       13.98     10.12 o 
   5   0  25        4.26       13.01     10.60 o 
   6   0  25        4.00       24.58     12.53 o 
  -6   1  25       18.61       25.06     11.57 o 
  -5   1  25        8.39        8.19      9.64 o 
  -4   1  25        3.64        3.89      5.65 o 
  -3   1  25       26.42       26.68      6.76 o 
  -2   1  25        1.68       -5.05      4.08 o 
  -1   1  25       20.70       12.63      5.36 o 
   0   1  25        9.93       11.29      9.02 o 
   1   1  25       20.78       24.50      6.28 o 
   2   1  25        1.47       -1.76      4.35 o 
   3   1  25       26.96       29.82      7.96 o 
   4   1  25        3.75        1.93      9.64 o 
   5   1  25        8.35        5.30     10.12 o 
   6   1  25       19.29       27.95     12.05 o 
  -5   2  25        3.35        1.46      7.29 o 
  -4   2  25       39.38       46.34      8.34 o 
  -3   2  25        2.35       -0.49      4.63 o 
  -2   2  25       12.29       10.17      8.85 o 
  -1   2  25       11.78        6.70      5.08 o 
   0   2  25        0.91       -0.67      4.51 o 
   1   2  25       11.76        9.39      5.66 o 
   2   2  25       12.75       11.92      5.83 o 
   3   2  25        2.17       -5.78      7.71 o 
   4   2  25       39.67       28.92     12.05 o 
   5   2  25        3.51        7.92      7.13 o 
  -5   3  25       20.63       25.47     15.01 o 
  -4   3  25        0.27        5.49      7.77 o 
  -3   3  25       15.12       17.28      6.71 o 
  -2   3  25       26.75       20.69      8.07 o 
  -1   3  25       27.18       29.79      6.59 o 
   0   3  25        1.86        3.97      4.92 o 
   1   3  25       28.55       11.52      5.60 o 
   2   3  25       27.38       27.22      9.16 o 
   3   3  25       15.48        2.17      7.32 o 
   4   3  25        0.30        7.23     10.60 o 
   5   3  25       20.36       12.64      7.66 o 
  -5   4  25        2.31        6.26      8.22 o 
  -4   4  25        0.28       20.83      7.71 o 
  -3   4  25       43.96       70.21     10.98 o 
  -2   4  25       32.33       31.34      7.57 o 
  -1   4  25        5.69       10.67      5.81 o 
   0   4  25        2.73        5.87      5.49 o 
   1   4  25        6.17        5.40      7.32 o 
   2   4  25       32.01       24.50      8.50 o 
   3   4  25       43.25       51.86     10.84 o 
   4   4  25        0.33       -2.85      5.52 o 
   5   4  25        2.40        5.76      7.13 o 
  -4   5  25        0.59        5.42      9.64 o 
  -3   5  25        3.21        7.13      6.72 o 
  -2   5  25       10.39        8.13      6.52 o 
  -1   5  25       52.08       58.44      8.84 o 
   0   5  25       26.23       12.53     13.01 o 
   1   5  25       51.61       38.89     12.29 o 
   2   5  25       10.13       11.72      9.64 o 
   3   5  25        3.13        2.83      5.52 o 
   4   5  25        0.60       -1.74      5.66 o 
  -3   6  25        9.35       -9.29      6.94 o 
  -2   6  25        7.42       -1.35      6.34 o 
  -1   6  25       33.29       46.36      8.75 o 
   0   6  25        2.66        7.37      8.80 o 
   1   6  25       32.15       12.31      8.99 o 
   2   6  25        7.32       16.74     10.84 o 
   3   6  25        9.77        4.19      6.03 o 
  -1   7  25        3.62        0.20      8.22 o 
   0   7  25       51.09       52.99     11.92 o 
   1   7  25        3.48        7.77     15.90 o 
   0   0  26      142.65      155.04     15.24 o 
   1   0  26        2.09       -2.72      4.95 o 
   2   0  26       44.85       48.84      9.85 o 
   3   0  26        8.31        5.66      7.81 o 
   4   0  26        9.49        6.75     10.12 o 
   5   0  26       19.85       33.26     13.49 o 
  -5   1  26        3.08       12.05     10.60 o 
  -4   1  26        8.27       -1.79      5.19 o 
  -3   1  26        0.08       -2.24      5.18 o 
  -2   1  26       13.70        7.81      5.40 o 
  -1   1  26        2.79       11.95      6.00 o 
   0   1  26       31.86       18.49      6.39 o 
   1   1  26        2.47        8.15      5.44 o 
   2   1  26       13.88       10.98      7.27 o 
   3   1  26        0.12       -1.45      5.79 o 
   4   1  26        8.05        2.89      9.16 o 
   5   1  26        3.20       10.60     10.12 o 
  -5   2  26        3.74       35.66     13.98 o 
  -4   2  26       18.82       24.85      7.40 o 
  -3   2  26        7.29        8.29      6.08 o 
  -2   2  26        1.73       -3.82      4.76 o 
  -1   2  26       28.30       36.86      8.01 o 
   0   2  26        4.45        0.73      4.91 o 
   1   2  26       27.43       27.30      6.74 o 
   2   2  26        1.81       -0.11      6.98 o 
   3   2  26        7.25        7.23      9.16 o 
   4   2  26       19.03       16.87     11.09 o 
   5   2  26        3.58        7.71     10.12 o 
  -5   3  26        0.64       -1.17      6.43 o 
  -4   3  26        0.46        5.54      6.47 o 
  -3   3  26       32.80       43.35      9.55 o 
  -2   3  26        9.05        8.79      6.20 o 
  -1   3  26       16.56       14.03      5.99 o 
   0   3  26        3.51       10.63      6.00 o 
   1   3  26       16.73       12.91      9.40 o 
   2   3  26        8.95        5.83      6.83 o 
   3   3  26       32.95       31.96      9.33 o 
   4   3  26        0.48       -7.71      8.19 o 
   5   3  26        0.52       -3.49      6.24 o 
  -4   4  26       12.42       22.96      7.60 o 
  -3   4  26        4.47       10.80      9.93 o 
  -2   4  26        3.57       10.20      6.17 o 
  -1   4  26       16.21       19.31      9.08 o 
   0   4  26        1.63       -1.81      5.53 o 
   1   4  26       16.83       20.91      9.13 o 
   2   4  26        3.69        3.20      7.40 o 
   3   4  26        4.62        3.13      7.84 o 
   4   4  26       12.18       12.24     17.11 o 
  -3   5  26        3.51        6.75      6.92 o 
  -2   5  26       22.95       24.39      8.93 o 
  -1   5  26        8.25       10.29      6.38 o 
   0   5  26        0.01       -2.73      7.49 o 
   1   5  26        8.44        3.98      7.99 o 
   2   5  26       23.59       22.53     10.05 o 
   3   5  26        3.17       -9.64      6.59 o 
  -2   6  26       19.74       20.01      7.73 o 
  -1   6  26        2.43       13.70      9.25 o 
   0   6  26        2.90       15.61      9.33 o 
   1   6  26        2.30       -0.18      9.40 o 
   2   6  26       19.24       24.78      9.60 o 
   1   0  27        1.35       14.37      5.91 o 
   2   0  27        2.81       -0.71      5.38 o 
   3   0  27        3.98       -1.82      5.70 o 
   4   0  27        0.00       11.08     11.08 o 
   5   0  27       13.85       44.82     13.98 o 
  -4   1  27        2.85       -2.34      6.64 o 
  -3   1  27        3.59       -2.76      5.41 o 
  -2   1  27        7.58        7.62      5.74 o 
  -1   1  27       12.00        7.05      7.88 o 
   0   1  27       16.48       22.98      6.30 o 
   1   1  27       12.37        1.15      5.65 o 
   2   1  27        7.45        0.68      6.64 o 
   3   1  27        3.47        8.68      9.64 o 
   4   1  27        2.81        5.30     10.12 o 
  -4   2  27        1.28        9.95      6.66 o 
  -3   2  27        3.08        4.51      6.21 o 
  -2   2  27       16.12       16.17      6.34 o 
  -1   2  27        9.51        6.89      5.98 o 
   0   2  27       14.22       12.56      6.03 o 
   1   2  27        9.24        5.73      5.67 o 
   2   2  27       15.93       11.37      7.75 o 
   3   2  27        3.06       -6.27      8.19 o 
   4   2  27        1.22       -2.41      9.64 o 
  -4   3  27        2.12        6.05      8.46 o 
  -3   3  27        3.57        3.88      6.65 o 
  -2   3  27        3.89        5.62      6.00 o 
  -1   3  27        0.09        2.54      5.59 o 
   0   3  27       41.32       34.51      8.82 o 
   1   3  27        0.08       -3.11      5.06 o 
   2   3  27        4.27       -3.01      6.98 o 
   3   3  27        3.75        2.07      7.32 o 
   4   3  27        2.38        6.27     10.12 o 
  -3   4  27        3.07        9.96      7.05 o 
  -2   4  27        3.56       10.48      6.59 o 
  -1   4  27       10.20        8.71      6.21 o 
   0   4  27        0.58       -0.32      5.50 o 
   1   4  27       10.23       16.15      8.52 o 
   2   4  27        3.32        3.69      7.66 o 
   3   4  27        3.06        5.94     11.08 o 
  -2   5  27       29.06       32.06     11.64 o 
  -1   5  27        0.64        0.42      6.07 o 
   0   5  27        0.78        5.26      7.40 o 
   1   5  27        0.67        7.85      8.65 o 
   2   5  27       28.96       35.57     10.16 o 
   0   0  28       58.26       62.18     15.91 o 
   1   0  28        9.44       13.30      6.67 o 
   2   0  28       11.02        6.41      9.01 o 
   3   0  28        4.66        9.69      6.14 o 
   4   0  28        2.11       10.60      9.64 o 
  -4   1  28        2.13      -13.01      8.68 o 
  -3   1  28        4.74        0.32      5.95 o 
  -2   1  28        5.10       -1.82      5.46 o 
  -1   1  28       13.70       28.37      7.54 o 
   0   1  28       20.55       33.18      7.65 o 
   1   1  28       13.47       15.39      6.52 o 
   2   1  28        5.20        5.13      7.71 o 
   3   1  28        4.65        0.96     10.60 o 
   4   1  28        2.19       -4.82      9.16 o 
  -3   2  28        3.84        7.39      6.28 o 
  -2   2  28        0.11        4.70      5.48 o 
  -1   2  28        8.44       11.78      6.10 o 
   0   2  28        0.10        5.28      7.96 o 
   1   2  28        8.22        3.01      5.49 o 
   2   2  28        0.06       -6.96      6.64 o 
   3   2  28        3.72       -1.93      9.16 o 
  -3   3  28       13.70        8.10      8.77 o 
  -2   3  28        6.25        7.59      6.82 o 
  -1   3  28        1.99        3.69      5.58 o 
   0   3  28        4.69        5.24      5.82 o 
   1   3  28        2.08       -4.81      6.37 o 
   2   3  28        6.12        5.56      8.09 o 
   3   3  28       14.16        3.30      7.47 o 
  -2   4  28        3.91       16.60      7.48 o 
  -1   4  28        7.98       11.86      6.84 o 
   0   4  28        1.26       -1.42      5.76 o 
   1   4  28        7.92        3.67      7.75 o 
   2   4  28        3.95       -2.94     12.29 o 
   0   5  28        3.38        7.37      8.29 o 
   1   0  29        0.69       -5.67      6.79 o 
   2   0  29        3.10        0.83      6.00 o 
   3   0  29        0.36       -0.03      7.18 o 
  -3   1  29        0.03       -0.62      5.73 o 
  -2   1  29        2.40       -2.49      5.73 o 
  -1   1  29        1.98        8.24      6.36 o 
   0   1  29        4.27        5.16      6.30 o 
   1   1  29        1.98        2.27      7.13 o 
   2   1  29        2.48        2.23      7.27 o 
   3   1  29        0.03        0.00     10.60 o 
  -2   2  29        2.85        4.95      6.50 o 
  -1   2  29        1.52        7.04      6.37 o 
   0   2  29        1.24       -3.07      5.93 o 
   1   2  29        1.42        2.40      6.23 o 
   2   2  29        2.85        7.23     12.05 o 
  -2   3  29        6.14       -0.08      6.04 o 
  -1   3  29       22.65       22.10      8.31 o 
   0   3  29        0.80       -1.50      5.98 o 
   1   3  29       23.10        7.26      8.00 o 
   2   3  29        6.05       15.93     11.81 o 
   0   0  30       13.79       43.86     15.42 o 
   1   0  30        0.56        2.18      7.47 o 
  -1   1  30        7.80        5.99      6.64 o 
   0   1  30        4.61       12.68      6.91 o 
   1   1  30        8.04       -0.94      7.47 o 
  -1   2  30        2.99        0.72      6.11 o 
   0   2  30        1.86       15.18      7.21 o 
   1   2  30        2.88        1.98      5.91 o 
                                                 
